# Supplementary material for: Cardiac health assessment across scenarios and devices using a multimodal foundation model pretrained on data from 1.7 million individuals
Source: Nat Mach Intell. 2026 Feb 24;8(2):220–33. doi: 10.1038/s42256-026-01180-5 (PMC12932102; doi:10.1038/s42256-026-01180-5)
Supplement: Supplementary file 4 — Source data for reproducing Fig. 2. [file 42256_2026_1180_MOESM4_ESM.xlsx]

## Sheet: Fig_a_CVD_Classification
Dataset	Model	Seed Index	Macro_F1
CinC17	ResNet1d18	1	0.6029
CinC17	ResNet1d18	2	0.5884
CinC17	ResNet1d18	3	0.6275
CinC17	ResNet1d34	1	0.6116
CinC17	ResNet1d34	2	0.6214
CinC17	ResNet1d34	3	0.6686
CinC17	ResNet1d50	1	0.5333
CinC17	ResNet1d50	2	0.5632
CinC17	ResNet1d50	3	0.5865
CinC17	ResNet1d101	1	0.5621
CinC17	ResNet1d101	2	0.585
CinC17	ResNet1d101	3	0.6282
CinC17	Inception1d	1	0.6227
CinC17	Inception1d	2	0.6176
CinC17	Inception1d	3	0.5621
CinC17	MSDNN	1	0.6314
CinC17	MSDNN	2	0.5956
CinC17	MSDNN	3	0.626
CinC17	CSFM-Tiny	1	0.6602
CinC17	CSFM-Tiny	2	0.6518
CinC17	CSFM-Tiny	3	0.657
CinC17	CSFM-Base	1	0.6496
CinC17	CSFM-Base	2	0.673
CinC17	CSFM-Base	3	0.6437
CinC17	CSFM-Large	1	0.6745
CinC17	CSFM-Large	2	0.6699
CinC17	CSFM-Large	3	0.6865
PTB-XL	ResNet1d18	1	0.3206
PTB-XL	ResNet1d18	2	0.3324
PTB-XL	ResNet1d18	3	0.3201
PTB-XL	ResNet1d34	1	0.3362
PTB-XL	ResNet1d34	2	0.3134
PTB-XL	ResNet1d34	3	0.3357
PTB-XL	ResNet1d50	1	0.324
PTB-XL	ResNet1d50	2	0.3231
PTB-XL	ResNet1d50	3	0.32
PTB-XL	ResNet1d101	1	0.3355
PTB-XL	ResNet1d101	2	0.3199
PTB-XL	ResNet1d101	3	0.3214
PTB-XL	Inception1d	1	0.3125
PTB-XL	Inception1d	2	0.3165
PTB-XL	Inception1d	3	0.3406
PTB-XL	MSDNN	1	0.3055
PTB-XL	MSDNN	2	0.2914
PTB-XL	MSDNN	3	0.2849
PTB-XL	CSFM-Tiny	1	0.3568
PTB-XL	CSFM-Tiny	2	0.3328
PTB-XL	CSFM-Tiny	3	0.3351
PTB-XL	CSFM-Base	1	0.3631
PTB-XL	CSFM-Base	2	0.3482
PTB-XL	CSFM-Base	3	0.3604
PTB-XL	CSFM-Large	1	0.3472
PTB-XL	CSFM-Large	2	0.3379
PTB-XL	CSFM-Large	3	0.3279
SimBand	ResNet1d18	1	0.3417
SimBand	ResNet1d18	2	0.3619
SimBand	ResNet1d18	3	0.3672
SimBand	ResNet1d34	1	0.3352
SimBand	ResNet1d34	2	0.3232
SimBand	ResNet1d34	3	0.3441
SimBand	ResNet1d50	1	0.3455
SimBand	ResNet1d50	2	0.3494
SimBand	ResNet1d50	3	0.3451
SimBand	ResNet1d101	1	0.376
SimBand	ResNet1d101	2	0.3356
SimBand	ResNet1d101	3	0.3412
SimBand	Inception1d	1	0.3491
SimBand	Inception1d	2	0.3339
SimBand	Inception1d	3	0.3481
SimBand	MSDNN	1	0.3375
SimBand	MSDNN	2	0.3461
SimBand	MSDNN	3	0.3281
SimBand	CSFM-Tiny	1	0.3576
SimBand	CSFM-Tiny	2	0.3579
SimBand	CSFM-Tiny	3	0.3465
SimBand	CSFM-Base	1	0.3504
SimBand	CSFM-Base	2	0.3402
SimBand	CSFM-Base	3	0.372
SimBand	CSFM-Large	1	0.3738
SimBand	CSFM-Large	2	0.3667
SimBand	CSFM-Large	3	0.4527

## Sheet: Fig_b_Age_MAE
Dataset	Task	Model	Seed Index	Metric	Value
VitalDB	Age Prediction	ResNet1d18	1	MAE	10.9236
VitalDB	Age Prediction	ResNet1d18	2	MAE	10.3551
VitalDB	Age Prediction	ResNet1d18	3	MAE	10.4841
VitalDB	Age Prediction	ResNet1d34	1	MAE	10.69
VitalDB	Age Prediction	ResNet1d34	2	MAE	11.1084
VitalDB	Age Prediction	ResNet1d34	3	MAE	10.3216
VitalDB	Age Prediction	ResNet1d50	1	MAE	10.3829
VitalDB	Age Prediction	ResNet1d50	2	MAE	10.8689
VitalDB	Age Prediction	ResNet1d50	3	MAE	10.7222
VitalDB	Age Prediction	ResNet1d101	1	MAE	10.6751
VitalDB	Age Prediction	ResNet1d101	2	MAE	11.175
VitalDB	Age Prediction	ResNet1d101	3	MAE	9.8829
VitalDB	Age Prediction	Inception1d	1	MAE	10.4321
VitalDB	Age Prediction	Inception1d	2	MAE	9.8251
VitalDB	Age Prediction	Inception1d	3	MAE	10.3444
VitalDB	Age Prediction	MSDNN	1	MAE	10.2305
VitalDB	Age Prediction	MSDNN	2	MAE	10.6232
VitalDB	Age Prediction	MSDNN	3	MAE	9.9538
VitalDB	Age Prediction	CSFM-Tiny	1	MAE	9.947
VitalDB	Age Prediction	CSFM-Tiny	2	MAE	9.934
VitalDB	Age Prediction	CSFM-Tiny	3	MAE	9.942
VitalDB	Age Prediction	CSFM-Base	1	MAE	10.1109
VitalDB	Age Prediction	CSFM-Base	2	MAE	9.92
VitalDB	Age Prediction	CSFM-Base	3	MAE	9.9232
VitalDB	Age Prediction	CSFM-Large	1	MAE	9.9079
VitalDB	Age Prediction	CSFM-Large	2	MAE	9.9
VitalDB	Age Prediction	CSFM-Large	3	MAE	9.9001

## Sheet: Fig_b_Gender_AUC
Dataset	Task	Model	Seed Index	Metric	Value
VitalDB	Gender Prediction	ResNet1d18	1	AUC	0.7497
VitalDB	Gender Prediction	ResNet1d18	2	AUC	0.7587
VitalDB	Gender Prediction	ResNet1d18	3	AUC	0.7748
VitalDB	Gender Prediction	ResNet1d34	1	AUC	0.7707
VitalDB	Gender Prediction	ResNet1d34	2	AUC	0.7426
VitalDB	Gender Prediction	ResNet1d34	3	AUC	0.7767
VitalDB	Gender Prediction	ResNet1d50	1	AUC	0.7863
VitalDB	Gender Prediction	ResNet1d50	2	AUC	0.7644
VitalDB	Gender Prediction	ResNet1d50	3	AUC	0.7699
VitalDB	Gender Prediction	ResNet1d101	1	AUC	0.7613
VitalDB	Gender Prediction	ResNet1d101	2	AUC	0.7666
VitalDB	Gender Prediction	ResNet1d101	3	AUC	0.7752
VitalDB	Gender Prediction	Inception1d	1	AUC	0.7998
VitalDB	Gender Prediction	Inception1d	2	AUC	0.7818
VitalDB	Gender Prediction	Inception1d	3	AUC	0.7924
VitalDB	Gender Prediction	MSDNN	1	AUC	0.7561
VitalDB	Gender Prediction	MSDNN	2	AUC	0.7242
VitalDB	Gender Prediction	MSDNN	3	AUC	0.7671
VitalDB	Gender Prediction	CSFM-Tiny	1	AUC	0.7862
VitalDB	Gender Prediction	CSFM-Tiny	2	AUC	0.7612
VitalDB	Gender Prediction	CSFM-Tiny	3	AUC	0.789
VitalDB	Gender Prediction	CSFM-Base	1	AUC	0.8018
VitalDB	Gender Prediction	CSFM-Base	2	AUC	0.802
VitalDB	Gender Prediction	CSFM-Base	3	AUC	0.8122
VitalDB	Gender Prediction	CSFM-Large	1	AUC	0.803
VitalDB	Gender Prediction	CSFM-Large	2	AUC	0.8021
VitalDB	Gender Prediction	CSFM-Large	3	AUC	0.8154

## Sheet: Fig_b_BMI_MAE
Dataset	Task	Model	Seed Index	Metric	Value
VitalDB	BMI Prediction	ResNet1d18	1	MAE	3.0103
VitalDB	BMI Prediction	ResNet1d18	2	MAE	2.643
VitalDB	BMI Prediction	ResNet1d18	3	MAE	2.6438
VitalDB	BMI Prediction	ResNet1d34	1	MAE	2.7912
VitalDB	BMI Prediction	ResNet1d34	2	MAE	2.771
VitalDB	BMI Prediction	ResNet1d34	3	MAE	2.86
VitalDB	BMI Prediction	ResNet1d50	1	MAE	2.6635
VitalDB	BMI Prediction	ResNet1d50	2	MAE	2.7856
VitalDB	BMI Prediction	ResNet1d50	3	MAE	2.6385
VitalDB	BMI Prediction	ResNet1d101	1	MAE	2.7879
VitalDB	BMI Prediction	ResNet1d101	2	MAE	2.631
VitalDB	BMI Prediction	ResNet1d101	3	MAE	2.7859
VitalDB	BMI Prediction	Inception1d	1	MAE	2.7261
VitalDB	BMI Prediction	Inception1d	2	MAE	2.7585
VitalDB	BMI Prediction	Inception1d	3	MAE	2.7423
VitalDB	BMI Prediction	MSDNN	1	MAE	2.8365
VitalDB	BMI Prediction	MSDNN	2	MAE	2.822
VitalDB	BMI Prediction	MSDNN	3	MAE	2.7896
VitalDB	BMI Prediction	CSFM-Tiny	1	MAE	2.6442
VitalDB	BMI Prediction	CSFM-Tiny	2	MAE	2.5668
VitalDB	BMI Prediction	CSFM-Tiny	3	MAE	2.6541
VitalDB	BMI Prediction	CSFM-Base	1	MAE	2.5705
VitalDB	BMI Prediction	CSFM-Base	2	MAE	2.548
VitalDB	BMI Prediction	CSFM-Base	3	MAE	2.5595
VitalDB	BMI Prediction	CSFM-Large	1	MAE	2.5107
VitalDB	BMI Prediction	CSFM-Large	2	MAE	2.4514
VitalDB	BMI Prediction	CSFM-Large	3	MAE	2.5224

## Sheet: Fig_c_BP_Regression
Target	Method	SampleIndex	GroundTruth_mmHg	Prediction_mmHg
SBP	CSFM-Tiny	0	116.805	107.673
SBP	AutoEncoder	0	116.805	116.662
DBP	CSFM-Tiny	0	68.4821	53.6797
DBP	AutoEncoder	0	68.4821	48.207
SBP	CSFM-Tiny	1	113.289	112.197
SBP	AutoEncoder	1	113.289	115.101
DBP	CSFM-Tiny	1	66.0472	65.3025
DBP	AutoEncoder	1	66.0472	49.7029
SBP	CSFM-Tiny	2	113.34	114.019
SBP	AutoEncoder	2	113.34	111.655
DBP	CSFM-Tiny	2	66.3782	58.8976
DBP	AutoEncoder	2	66.3782	59.7011
SBP	CSFM-Tiny	3	95.0627	115.606
SBP	AutoEncoder	3	95.0627	111.855
DBP	CSFM-Tiny	3	59.9107	62.9781
DBP	AutoEncoder	3	59.9107	59.1543
SBP	CSFM-Tiny	4	140.303	147.405
SBP	AutoEncoder	4	140.303	149.492
DBP	CSFM-Tiny	4	89.8508	89.3184
DBP	AutoEncoder	4	89.8508	71.2109
SBP	CSFM-Tiny	5	148.299	157.331
SBP	AutoEncoder	5	148.299	156.438
DBP	CSFM-Tiny	5	94.7694	85.4814
DBP	AutoEncoder	5	94.7694	79.0755
SBP	CSFM-Tiny	6	149.259	154.277
SBP	AutoEncoder	6	149.259	152.874
DBP	CSFM-Tiny	6	94.4966	80.0116
DBP	AutoEncoder	6	94.4966	77.6947
SBP	CSFM-Tiny	7	124.543	127.153
SBP	AutoEncoder	7	124.543	124.512
DBP	CSFM-Tiny	7	79.6909	77.0182
DBP	AutoEncoder	7	79.6909	62.05
SBP	CSFM-Tiny	8	123.191	136.59
SBP	AutoEncoder	8	123.191	128.85
DBP	CSFM-Tiny	8	79.2757	80.3136
DBP	AutoEncoder	8	79.2757	61.0785
SBP	CSFM-Tiny	9	123.496	124.678
SBP	AutoEncoder	9	123.496	127.389
DBP	CSFM-Tiny	9	78.9234	78.6442
DBP	AutoEncoder	9	78.9234	57.329
SBP	CSFM-Tiny	10	119.426	132.122
SBP	AutoEncoder	10	119.426	125.564
DBP	CSFM-Tiny	10	75.6717	81.3993
DBP	AutoEncoder	10	75.6717	64.063
SBP	CSFM-Tiny	11	127.45	134.531
SBP	AutoEncoder	11	127.45	135.624
DBP	CSFM-Tiny	11	82.1324	77.8934
DBP	AutoEncoder	11	82.1324	73.3672
SBP	CSFM-Tiny	12	120.051	122.09
SBP	AutoEncoder	12	120.051	129.27
DBP	CSFM-Tiny	12	78.6244	63.7584
DBP	AutoEncoder	12	78.6244	64.0142
SBP	CSFM-Tiny	13	119.699	123.777
SBP	AutoEncoder	13	119.699	126.672
DBP	CSFM-Tiny	13	78.5918	67.3025
DBP	AutoEncoder	13	78.5918	68.2083
SBP	CSFM-Tiny	14	113.035	124.327
SBP	AutoEncoder	14	113.035	126.562
DBP	CSFM-Tiny	14	74.8725	79.9328
DBP	AutoEncoder	14	74.8725	72.0648
SBP	CSFM-Tiny	15	111.5	122.746
SBP	AutoEncoder	15	111.5	123.489
DBP	CSFM-Tiny	15	73.8486	71.6476
DBP	AutoEncoder	15	73.8486	58.8138
SBP	CSFM-Tiny	16	119.981	127.775
SBP	AutoEncoder	16	119.981	131.15
DBP	CSFM-Tiny	16	76.7058	77.1378
DBP	AutoEncoder	16	76.7058	69.7429
SBP	CSFM-Tiny	17	124.075	132.04
SBP	AutoEncoder	17	124.075	127.853
DBP	CSFM-Tiny	17	79.0026	77.0354
DBP	AutoEncoder	17	79.0026	67.3311
SBP	CSFM-Tiny	18	126.139	118.528
SBP	AutoEncoder	18	126.139	135.941
DBP	CSFM-Tiny	18	80.8819	68.115
DBP	AutoEncoder	18	80.8819	76.8196
SBP	CSFM-Tiny	19	122.591	117.488
SBP	AutoEncoder	19	122.591	124.746
DBP	CSFM-Tiny	19	82.2383	65.8164
DBP	AutoEncoder	19	82.2383	63.0687
SBP	CSFM-Tiny	20	128.425	127.781
SBP	AutoEncoder	20	128.425	135.839
DBP	CSFM-Tiny	20	83.4122	78.2472
DBP	AutoEncoder	20	83.4122	74.752
SBP	CSFM-Tiny	21	134.447	138.255
SBP	AutoEncoder	21	134.447	139.083
DBP	CSFM-Tiny	21	89.274	83.5416
DBP	AutoEncoder	21	89.274	71.1587
SBP	CSFM-Tiny	22	123.298	120.325
SBP	AutoEncoder	22	123.298	133.206
DBP	CSFM-Tiny	22	82.1164	69.7378
DBP	AutoEncoder	22	82.1164	59.4567
SBP	CSFM-Tiny	23	120.568	129.606
SBP	AutoEncoder	23	120.568	130.672
DBP	CSFM-Tiny	23	80.2021	84.7543
DBP	AutoEncoder	23	80.2021	70.4242
SBP	CSFM-Tiny	24	118.389	134.648
SBP	AutoEncoder	24	118.389	127.039
DBP	CSFM-Tiny	24	80.9222	86.8147
DBP	AutoEncoder	24	80.9222	68.663
SBP	CSFM-Tiny	25	112.005	126.603
SBP	AutoEncoder	25	112.005	124.496
DBP	CSFM-Tiny	25	74.4915	84.4596
DBP	AutoEncoder	25	74.4915	65.9322
SBP	CSFM-Tiny	26	110.685	113.288
SBP	AutoEncoder	26	110.685	118.278
DBP	CSFM-Tiny	26	74.1678	71.292
DBP	AutoEncoder	26	74.1678	63.094
SBP	CSFM-Tiny	27	115.451	138.23
SBP	AutoEncoder	27	115.451	129.998
DBP	CSFM-Tiny	27	79.9506	85.6976
DBP	AutoEncoder	27	79.9506	74.9256
SBP	CSFM-Tiny	28	116.841	110.83
SBP	AutoEncoder	28	116.841	122.735
DBP	CSFM-Tiny	28	81.2178	64.3238
DBP	AutoEncoder	28	81.2178	64.189
SBP	CSFM-Tiny	29	118.264	124.607
SBP	AutoEncoder	29	118.264	124.985
DBP	CSFM-Tiny	29	79.692	84.0476
DBP	AutoEncoder	29	79.692	63.5308
SBP	CSFM-Tiny	30	129.998	137.286
SBP	AutoEncoder	30	129.998	130.111
DBP	CSFM-Tiny	30	84.5115	81.9648
DBP	AutoEncoder	30	84.5115	63.3322
SBP	CSFM-Tiny	31	125.774	127.031
SBP	AutoEncoder	31	125.774	133.107
DBP	CSFM-Tiny	31	84.1874	74.2623
DBP	AutoEncoder	31	84.1874	76.2439
SBP	CSFM-Tiny	32	130.448	144.929
SBP	AutoEncoder	32	130.448	134.408
DBP	CSFM-Tiny	32	86.9991	73.2619
DBP	AutoEncoder	32	86.9991	71.291
SBP	CSFM-Tiny	33	131.056	134.686
SBP	AutoEncoder	33	131.056	146.332
DBP	CSFM-Tiny	33	85.7938	76.9151
DBP	AutoEncoder	33	85.7938	80.1375
SBP	CSFM-Tiny	34	118.808	128.161
SBP	AutoEncoder	34	118.808	129.113
DBP	CSFM-Tiny	34	80.3051	78.6114
DBP	AutoEncoder	34	80.3051	63.0344
SBP	CSFM-Tiny	35	120.384	136.765
SBP	AutoEncoder	35	120.384	135.366
DBP	CSFM-Tiny	35	81.4416	80.6655
DBP	AutoEncoder	35	81.4416	78.2355
SBP	CSFM-Tiny	36	122.344	126.58
SBP	AutoEncoder	36	122.344	137.294
DBP	CSFM-Tiny	36	82.9573	80.7534
DBP	AutoEncoder	36	82.9573	67.3042
SBP	CSFM-Tiny	37	123.263	143.542
SBP	AutoEncoder	37	123.263	134.265
DBP	CSFM-Tiny	37	84.735	82.6044
DBP	AutoEncoder	37	84.735	75.8344
SBP	CSFM-Tiny	38	146.468	151.907
SBP	AutoEncoder	38	146.468	138.171
DBP	CSFM-Tiny	38	102.777	90.1842
DBP	AutoEncoder	38	102.777	60.3908
SBP	CSFM-Tiny	39	144.417	123.801
SBP	AutoEncoder	39	144.417	132.887
DBP	CSFM-Tiny	39	98.4078	71.3357
DBP	AutoEncoder	39	98.4078	61.5241
SBP	CSFM-Tiny	40	130.076	129.874
SBP	AutoEncoder	40	130.076	119.441
DBP	CSFM-Tiny	40	77.8666	71.9157
DBP	AutoEncoder	40	77.8666	66.0346
SBP	CSFM-Tiny	41	127.02	126.328
SBP	AutoEncoder	41	127.02	116.302
DBP	CSFM-Tiny	41	75.8722	71.2727
DBP	AutoEncoder	41	75.8722	62.9287
SBP	CSFM-Tiny	42	122.293	116.748
SBP	AutoEncoder	42	122.293	115.407
DBP	CSFM-Tiny	42	73.2795	66.1498
DBP	AutoEncoder	42	73.2795	63.887
SBP	CSFM-Tiny	43	112.436	115.353
SBP	AutoEncoder	43	112.436	112.355
DBP	CSFM-Tiny	43	67.8743	59.7782
DBP	AutoEncoder	43	67.8743	51.9795
SBP	CSFM-Tiny	44	108.341	111.427
SBP	AutoEncoder	44	108.341	106.9
DBP	CSFM-Tiny	44	65.7185	61.8592
DBP	AutoEncoder	44	65.7185	51.2229
SBP	CSFM-Tiny	45	107.578	111.16
SBP	AutoEncoder	45	107.578	122.862
DBP	CSFM-Tiny	45	66.7596	64.6109
DBP	AutoEncoder	45	66.7596	57.3326
SBP	CSFM-Tiny	46	105.499	111.1
SBP	AutoEncoder	46	105.499	112.462
DBP	CSFM-Tiny	46	65.3418	63.5794
DBP	AutoEncoder	46	65.3418	59.0322
SBP	CSFM-Tiny	47	104.272	103.193
SBP	AutoEncoder	47	104.272	118.715
DBP	CSFM-Tiny	47	62.9294	58.1768
DBP	AutoEncoder	47	62.9294	54.4302
SBP	CSFM-Tiny	48	103.769	111.489
SBP	AutoEncoder	48	103.769	108.49
DBP	CSFM-Tiny	48	62.1817	63.1949
DBP	AutoEncoder	48	62.1817	55.53
SBP	CSFM-Tiny	49	103.518	112.145
SBP	AutoEncoder	49	103.518	113.042
DBP	CSFM-Tiny	49	61.6677	60.572
DBP	AutoEncoder	49	61.6677	53.1187
SBP	CSFM-Tiny	50	105.589	106.836
SBP	AutoEncoder	50	105.589	107.925
DBP	CSFM-Tiny	50	64.534	61.7945
DBP	AutoEncoder	50	64.534	54.4558
SBP	CSFM-Tiny	51	104.375	115.529
SBP	AutoEncoder	51	104.375	111.059
DBP	CSFM-Tiny	51	63.3771	60.263
DBP	AutoEncoder	51	63.3771	57.6235
SBP	CSFM-Tiny	52	105.136	103.475
SBP	AutoEncoder	52	105.136	109.867
DBP	CSFM-Tiny	52	63.5042	60.0117
DBP	AutoEncoder	52	63.5042	60.42
SBP	CSFM-Tiny	53	100.36	103.144
SBP	AutoEncoder	53	100.36	110.275
DBP	CSFM-Tiny	53	60.493	60.1668
DBP	AutoEncoder	53	60.493	53.8621
SBP	CSFM-Tiny	54	103.167	107.639
SBP	AutoEncoder	54	103.167	107.833
DBP	CSFM-Tiny	54	62.5836	61.1862
DBP	AutoEncoder	54	62.5836	58.5841
SBP	CSFM-Tiny	55	105.893	113.292
SBP	AutoEncoder	55	105.893	114.261
DBP	CSFM-Tiny	55	64.8128	63.5097
DBP	AutoEncoder	55	64.8128	58.6835
SBP	CSFM-Tiny	56	115.419	128.285
SBP	AutoEncoder	56	115.419	127.172
DBP	CSFM-Tiny	56	71.0664	72.059
DBP	AutoEncoder	56	71.0664	60.8972
SBP	CSFM-Tiny	57	121.945	134.516
SBP	AutoEncoder	57	121.945	125.762
DBP	CSFM-Tiny	57	74.3982	73.2156
DBP	AutoEncoder	57	74.3982	70.5052
SBP	CSFM-Tiny	58	120.767	133.456
SBP	AutoEncoder	58	120.767	121.408
DBP	CSFM-Tiny	58	72.3859	74.6646
DBP	AutoEncoder	58	72.3859	62.7933
SBP	CSFM-Tiny	59	118.408	115.825
SBP	AutoEncoder	59	118.408	118.325
DBP	CSFM-Tiny	59	71.2076	63.0931
DBP	AutoEncoder	59	71.2076	60.7509
SBP	CSFM-Tiny	60	104.129	104.018
SBP	AutoEncoder	60	104.129	113.256
DBP	CSFM-Tiny	60	62.1799	61.1805
DBP	AutoEncoder	60	62.1799	59.6442
SBP	CSFM-Tiny	61	104.452	104.133
SBP	AutoEncoder	61	104.452	114.829
DBP	CSFM-Tiny	61	62.5809	61.6188
DBP	AutoEncoder	61	62.5809	59.6162
SBP	CSFM-Tiny	62	95.0087	106.545
SBP	AutoEncoder	62	95.0087	103.795
DBP	CSFM-Tiny	62	58.0685	62.6228
DBP	AutoEncoder	62	58.0685	48.2508
SBP	CSFM-Tiny	63	90.7515	99.4601
SBP	AutoEncoder	63	90.7515	104.397
DBP	CSFM-Tiny	63	55.0417	58.2889
DBP	AutoEncoder	63	55.0417	53.2524
SBP	CSFM-Tiny	64	95.6866	100.518
SBP	AutoEncoder	64	95.6866	107.95
DBP	CSFM-Tiny	64	58.4091	60.2366
DBP	AutoEncoder	64	58.4091	55.8166
SBP	CSFM-Tiny	65	114.772	117.124
SBP	AutoEncoder	65	114.772	126.764
DBP	CSFM-Tiny	65	70.5948	70.4388
DBP	AutoEncoder	65	70.5948	59.4655
SBP	CSFM-Tiny	66	113.096	112.047
SBP	AutoEncoder	66	113.096	129.391
DBP	CSFM-Tiny	66	67.4945	68.3918
DBP	AutoEncoder	66	67.4945	64.2562
SBP	CSFM-Tiny	67	137.494	127.943
SBP	AutoEncoder	67	137.494	135.902
DBP	CSFM-Tiny	67	80.8704	76.5485
DBP	AutoEncoder	67	80.8704	72.0999
SBP	CSFM-Tiny	68	132.688	128.014
SBP	AutoEncoder	68	132.688	133.356
DBP	CSFM-Tiny	68	79.5902	66.6846
DBP	AutoEncoder	68	79.5902	60.6678
SBP	CSFM-Tiny	69	125.932	120.888
SBP	AutoEncoder	69	125.932	138.016
DBP	CSFM-Tiny	69	72.2122	64.4589
DBP	AutoEncoder	69	72.2122	71.1598
SBP	CSFM-Tiny	70	106.672	107.823
SBP	AutoEncoder	70	106.672	135.744
DBP	CSFM-Tiny	70	61.462	60.9513
DBP	AutoEncoder	70	61.462	55.437
SBP	CSFM-Tiny	71	101.9	114.955
SBP	AutoEncoder	71	101.9	119.305
DBP	CSFM-Tiny	71	61.0356	63.7581
DBP	AutoEncoder	71	61.0356	63.4291
SBP	CSFM-Tiny	72	113.656	123.955
SBP	AutoEncoder	72	113.656	136.949
DBP	CSFM-Tiny	72	67.931	68.919
DBP	AutoEncoder	72	67.931	68.8779
SBP	CSFM-Tiny	73	111.223	119.275
SBP	AutoEncoder	73	111.223	120.611
DBP	CSFM-Tiny	73	65.4761	64.5253
DBP	AutoEncoder	73	65.4761	63.0174
SBP	CSFM-Tiny	74	107.898	118.142
SBP	AutoEncoder	74	107.898	121.247
DBP	CSFM-Tiny	74	63.3976	61.259
DBP	AutoEncoder	74	63.3976	59.5245
SBP	CSFM-Tiny	75	117.79	130.999
SBP	AutoEncoder	75	117.79	126.026
DBP	CSFM-Tiny	75	69.4411	68.447
DBP	AutoEncoder	75	69.4411	64.6486
SBP	CSFM-Tiny	76	99.719	100.202
SBP	AutoEncoder	76	99.719	123.485
DBP	CSFM-Tiny	76	58.4637	55.2814
DBP	AutoEncoder	76	58.4637	56.6833
SBP	CSFM-Tiny	77	126.801	121.637
SBP	AutoEncoder	77	126.801	141.949
DBP	CSFM-Tiny	77	70.5546	62.3286
DBP	AutoEncoder	77	70.5546	69.8776
SBP	CSFM-Tiny	78	125.698	123.911
SBP	AutoEncoder	78	125.698	165.506
DBP	CSFM-Tiny	78	69.7396	59.6278
DBP	AutoEncoder	78	69.7396	72.9518
SBP	CSFM-Tiny	79	155.314	158.27
SBP	AutoEncoder	79	155.314	164.047
DBP	CSFM-Tiny	79	85.8855	76.8626
DBP	AutoEncoder	79	85.8855	78.2504
SBP	CSFM-Tiny	80	134.142	136.644
SBP	AutoEncoder	80	134.142	135.063
DBP	CSFM-Tiny	80	81.2017	83.2062
DBP	AutoEncoder	80	81.2017	65.3412
SBP	CSFM-Tiny	81	133.232	144.943
SBP	AutoEncoder	81	133.232	128.505
DBP	CSFM-Tiny	81	85.8033	85.772
DBP	AutoEncoder	81	85.8033	66.9395
SBP	CSFM-Tiny	82	133.137	137.792
SBP	AutoEncoder	82	133.137	132.234
DBP	CSFM-Tiny	82	80.125	83.635
DBP	AutoEncoder	82	80.125	67.0158
SBP	CSFM-Tiny	83	129.328	136.142
SBP	AutoEncoder	83	129.328	131.973
DBP	CSFM-Tiny	83	84.1138	83.2661
DBP	AutoEncoder	83	84.1138	75.0608
SBP	CSFM-Tiny	84	128.875	132.609
SBP	AutoEncoder	84	128.875	132.721
DBP	CSFM-Tiny	84	81.5263	81.4996
DBP	AutoEncoder	84	81.5263	68.9863
SBP	CSFM-Tiny	85	127.787	125.345
SBP	AutoEncoder	85	127.787	131.939
DBP	CSFM-Tiny	85	79.3632	78.3841
DBP	AutoEncoder	85	79.3632	75.0679
SBP	CSFM-Tiny	86	116.126	113.777
SBP	AutoEncoder	86	116.126	123.69
DBP	CSFM-Tiny	86	76.5645	66.5734
DBP	AutoEncoder	86	76.5645	66.7695
SBP	CSFM-Tiny	87	121.637	124.809
SBP	AutoEncoder	87	121.637	134.846
DBP	CSFM-Tiny	87	78.7398	78.9274
DBP	AutoEncoder	87	78.7398	70.8996
SBP	CSFM-Tiny	88	121.929	120.91
SBP	AutoEncoder	88	121.929	133.019
DBP	CSFM-Tiny	88	78.0937	76.8488
DBP	AutoEncoder	88	78.0937	71.6375
SBP	CSFM-Tiny	89	122.039	119.077
SBP	AutoEncoder	89	122.039	128.521
DBP	CSFM-Tiny	89	79.9352	75.0461
DBP	AutoEncoder	89	79.9352	73.1587
SBP	CSFM-Tiny	90	116.432	115.774
SBP	AutoEncoder	90	116.432	122.385
DBP	CSFM-Tiny	90	73.9785	74.7182
DBP	AutoEncoder	90	73.9785	68.0919
SBP	CSFM-Tiny	91	118.734	114.854
SBP	AutoEncoder	91	118.734	121.488
DBP	CSFM-Tiny	91	76.1885	74.782
DBP	AutoEncoder	91	76.1885	70.2328
SBP	CSFM-Tiny	92	110.388	115.539
SBP	AutoEncoder	92	110.388	117.631
DBP	CSFM-Tiny	92	73.2412	69.0763
DBP	AutoEncoder	92	73.2412	59.6774
SBP	CSFM-Tiny	93	108.888	112.848
SBP	AutoEncoder	93	108.888	114.753
DBP	CSFM-Tiny	93	69.2965	69.0918
DBP	AutoEncoder	93	69.2965	63.8365
SBP	CSFM-Tiny	94	111.219	118.645
SBP	AutoEncoder	94	111.219	119.11
DBP	CSFM-Tiny	94	71.5646	70.9166
DBP	AutoEncoder	94	71.5646	70.3244
SBP	CSFM-Tiny	95	107.938	112.546
SBP	AutoEncoder	95	107.938	112.341
DBP	CSFM-Tiny	95	70.3658	67.3989
DBP	AutoEncoder	95	70.3658	67.3563
SBP	CSFM-Tiny	96	104.974	115.451
SBP	AutoEncoder	96	104.974	114.616
DBP	CSFM-Tiny	96	68.53	73.1462
DBP	AutoEncoder	96	68.53	68.5657
SBP	CSFM-Tiny	97	107.704	115.803
SBP	AutoEncoder	97	107.704	118.051
DBP	CSFM-Tiny	97	70.5086	74.2458
DBP	AutoEncoder	97	70.5086	68.6236
SBP	CSFM-Tiny	98	129.356	124.938
SBP	AutoEncoder	98	129.356	132.802
DBP	CSFM-Tiny	98	84.0613	79.442
DBP	AutoEncoder	98	84.0613	76.5979
SBP	CSFM-Tiny	99	125.33	123.751
SBP	AutoEncoder	99	125.33	129.907
DBP	CSFM-Tiny	99	82.3803	78.1727
DBP	AutoEncoder	99	82.3803	75.1066
SBP	CSFM-Tiny	100	123.355	117.23
SBP	AutoEncoder	100	123.355	126.786
DBP	CSFM-Tiny	100	78.0578	74.8974
DBP	AutoEncoder	100	78.0578	71.0188
SBP	CSFM-Tiny	101	120.969	115.21
SBP	AutoEncoder	101	120.969	126.988
DBP	CSFM-Tiny	101	77.9577	75.5472
DBP	AutoEncoder	101	77.9577	71.8131
SBP	CSFM-Tiny	102	121.449	119.834
SBP	AutoEncoder	102	121.449	130.17
DBP	CSFM-Tiny	102	76.5618	76.472
DBP	AutoEncoder	102	76.5618	73.6133
SBP	CSFM-Tiny	103	122.447	110.874
SBP	AutoEncoder	103	122.447	134.82
DBP	CSFM-Tiny	103	75.5321	62.0825
DBP	AutoEncoder	103	75.5321	70.5403
SBP	CSFM-Tiny	104	132.999	141.831
SBP	AutoEncoder	104	132.999	125.59
DBP	CSFM-Tiny	104	86.1074	84.7593
DBP	AutoEncoder	104	86.1074	61.054
SBP	CSFM-Tiny	105	118.827	123.016
SBP	AutoEncoder	105	118.827	134.41
DBP	CSFM-Tiny	105	79.8481	76.859
DBP	AutoEncoder	105	79.8481	79.0787
SBP	CSFM-Tiny	106	129.291	135.543
SBP	AutoEncoder	106	129.291	129.576
DBP	CSFM-Tiny	106	84.9539	83.8805
DBP	AutoEncoder	106	84.9539	69.9453
SBP	CSFM-Tiny	107	128.157	134.12
SBP	AutoEncoder	107	128.157	139.038
DBP	CSFM-Tiny	107	84.3389	82.9045
DBP	AutoEncoder	107	84.3389	80.2422
SBP	CSFM-Tiny	108	127.9	134.218
SBP	AutoEncoder	108	127.9	135.299
DBP	CSFM-Tiny	108	83.6848	84.9786
DBP	AutoEncoder	108	83.6848	72.6432
SBP	CSFM-Tiny	109	129.832	133.443
SBP	AutoEncoder	109	129.832	134.613
DBP	CSFM-Tiny	109	82.0501	83.3475
DBP	AutoEncoder	109	82.0501	76.8483
SBP	CSFM-Tiny	110	129.959	132.956
SBP	AutoEncoder	110	129.959	133.829
DBP	CSFM-Tiny	110	82.0271	81.9993
DBP	AutoEncoder	110	82.0271	77.8885
SBP	CSFM-Tiny	111	143.66	139.347
SBP	AutoEncoder	111	143.66	149.788
DBP	CSFM-Tiny	111	89.6453	85.662
DBP	AutoEncoder	111	89.6453	80.8238
SBP	CSFM-Tiny	112	139.254	133.012
SBP	AutoEncoder	112	139.254	136.05
DBP	CSFM-Tiny	112	81.863	78.035
DBP	AutoEncoder	112	81.863	74.8467
SBP	CSFM-Tiny	113	131.829	130.007
SBP	AutoEncoder	113	131.829	129.154
DBP	CSFM-Tiny	113	81.3409	77.9836
DBP	AutoEncoder	113	81.3409	74.9893
SBP	CSFM-Tiny	114	129.309	130.778
SBP	AutoEncoder	114	129.309	131.589
DBP	CSFM-Tiny	114	79.9014	77.6405
DBP	AutoEncoder	114	79.9014	75.0871
SBP	CSFM-Tiny	115	144.589	151.185
SBP	AutoEncoder	115	144.589	140.645
DBP	CSFM-Tiny	115	86.4827	88.1576
DBP	AutoEncoder	115	86.4827	71.2158
SBP	CSFM-Tiny	116	165.253	161.532
SBP	AutoEncoder	116	165.253	177.992
DBP	CSFM-Tiny	116	101.396	95.1847
DBP	AutoEncoder	116	101.396	83.4459
SBP	CSFM-Tiny	117	135.763	145.166
SBP	AutoEncoder	117	135.763	167.738
DBP	CSFM-Tiny	117	82.6556	84.5413
DBP	AutoEncoder	117	82.6556	72.9668
SBP	CSFM-Tiny	118	140.348	146.478
SBP	AutoEncoder	118	140.348	151.906
DBP	CSFM-Tiny	118	85.4613	85.1127
DBP	AutoEncoder	118	85.4613	70.0928
SBP	CSFM-Tiny	119	150.386	147.823
SBP	AutoEncoder	119	150.386	166.36
DBP	CSFM-Tiny	119	91.7578	88.2924
DBP	AutoEncoder	119	91.7578	76.2262
SBP	CSFM-Tiny	120	89.2053	107.443
SBP	AutoEncoder	120	89.2053	101.56
DBP	CSFM-Tiny	120	52.1689	54.2083
DBP	AutoEncoder	120	52.1689	44.743
SBP	CSFM-Tiny	121	112.913	119.92
SBP	AutoEncoder	121	112.913	120.035
DBP	CSFM-Tiny	121	69.9481	68.2083
DBP	AutoEncoder	121	69.9481	61.9228
SBP	CSFM-Tiny	122	121.177	132.031
SBP	AutoEncoder	122	121.177	125.512
DBP	CSFM-Tiny	122	72.4925	76.1705
DBP	AutoEncoder	122	72.4925	66.5486
SBP	CSFM-Tiny	123	120.08	124.407
SBP	AutoEncoder	123	120.08	125.251
DBP	CSFM-Tiny	123	70.5261	69.949
DBP	AutoEncoder	123	70.5261	67.9774
SBP	CSFM-Tiny	124	120.914	116.94
SBP	AutoEncoder	124	120.914	123.302
DBP	CSFM-Tiny	124	69.9119	66.2027
DBP	AutoEncoder	124	69.9119	67.256
SBP	CSFM-Tiny	125	127.619	134.583
SBP	AutoEncoder	125	127.619	129.499
DBP	CSFM-Tiny	125	75.0907	75.4702
DBP	AutoEncoder	125	75.0907	67.4146
SBP	CSFM-Tiny	126	120.385	117.778
SBP	AutoEncoder	126	120.385	127.362
DBP	CSFM-Tiny	126	68.9893	61.728
DBP	AutoEncoder	126	68.9893	60.1286
SBP	CSFM-Tiny	127	121.404	119.517
SBP	AutoEncoder	127	121.404	121.093
DBP	CSFM-Tiny	127	70.2357	66.2043
DBP	AutoEncoder	127	70.2357	61.9581
SBP	CSFM-Tiny	128	121.42	126.677
SBP	AutoEncoder	128	121.42	122.45
DBP	CSFM-Tiny	128	70.5485	73.1707
DBP	AutoEncoder	128	70.5485	63.6708
SBP	CSFM-Tiny	129	117.778	125.656
SBP	AutoEncoder	129	117.778	116.683
DBP	CSFM-Tiny	129	69.0122	64.632
DBP	AutoEncoder	129	69.0122	59.492
SBP	CSFM-Tiny	130	114.637	115.827
SBP	AutoEncoder	130	114.637	114.686
DBP	CSFM-Tiny	130	66.2815	61.2299
DBP	AutoEncoder	130	66.2815	60.206
SBP	CSFM-Tiny	131	109.625	127.778
SBP	AutoEncoder	131	109.625	122.262
DBP	CSFM-Tiny	131	63.831	69.7593
DBP	AutoEncoder	131	63.831	63.2428
SBP	CSFM-Tiny	132	107.344	111.162
SBP	AutoEncoder	132	107.344	116.204
DBP	CSFM-Tiny	132	60.751	57.5423
DBP	AutoEncoder	132	60.751	56.5631
SBP	CSFM-Tiny	133	104.21	114.28
SBP	AutoEncoder	133	104.21	107.491
DBP	CSFM-Tiny	133	58.9918	63.4661
DBP	AutoEncoder	133	58.9918	50.0543
SBP	CSFM-Tiny	134	113.566	111.396
SBP	AutoEncoder	134	113.566	116.677
DBP	CSFM-Tiny	134	65.5457	61.4267
DBP	AutoEncoder	134	65.5457	61.6994
SBP	CSFM-Tiny	135	109.693	115.851
SBP	AutoEncoder	135	109.693	119.763
DBP	CSFM-Tiny	135	64.2035	68.3705
DBP	AutoEncoder	135	64.2035	62.6693
SBP	CSFM-Tiny	136	96.9647	103.687
SBP	AutoEncoder	136	96.9647	108.859
DBP	CSFM-Tiny	136	55.1092	55.9198
DBP	AutoEncoder	136	55.1092	46.1571
SBP	CSFM-Tiny	137	100.002	105.302
SBP	AutoEncoder	137	100.002	109.252
DBP	CSFM-Tiny	137	57.2506	62.3538
DBP	AutoEncoder	137	57.2506	50.5526
SBP	CSFM-Tiny	138	104.783	110.664
SBP	AutoEncoder	138	104.783	118.129
DBP	CSFM-Tiny	138	60.4016	60.1295
DBP	AutoEncoder	138	60.4016	60.7523
SBP	CSFM-Tiny	139	118.568	122.156
SBP	AutoEncoder	139	118.568	136.978
DBP	CSFM-Tiny	139	72.1025	68.7225
DBP	AutoEncoder	139	72.1025	59.0289
SBP	CSFM-Tiny	140	103.41	116.133
SBP	AutoEncoder	140	103.41	115.168
DBP	CSFM-Tiny	140	59.9042	65.4372
DBP	AutoEncoder	140	59.9042	56.9473
SBP	CSFM-Tiny	141	99.0538	112.54
SBP	AutoEncoder	141	99.0538	109.181
DBP	CSFM-Tiny	141	56.5997	62.6189
DBP	AutoEncoder	141	56.5997	57.0238
SBP	CSFM-Tiny	142	99.4467	99.9979
SBP	AutoEncoder	142	99.4467	111.124
DBP	CSFM-Tiny	142	57.5859	55.7534
DBP	AutoEncoder	142	57.5859	55.1298
SBP	CSFM-Tiny	143	105.682	119.697
SBP	AutoEncoder	143	105.682	117.258
DBP	CSFM-Tiny	143	59.6813	68.1034
DBP	AutoEncoder	143	59.6813	58.7532
SBP	CSFM-Tiny	144	116.35	121.313
SBP	AutoEncoder	144	116.35	134.347
DBP	CSFM-Tiny	144	68.891	71.1746
DBP	AutoEncoder	144	68.891	63.0567
SBP	CSFM-Tiny	145	117.687	130.906
SBP	AutoEncoder	145	117.687	134.336
DBP	CSFM-Tiny	145	70.1976	70.932
DBP	AutoEncoder	145	70.1976	67.5937
SBP	CSFM-Tiny	146	109.574	135.43
SBP	AutoEncoder	146	109.574	116.365
DBP	CSFM-Tiny	146	60.2964	79.1451
DBP	AutoEncoder	146	60.2964	58.7609
SBP	CSFM-Tiny	147	108.212	129.206
SBP	AutoEncoder	147	108.212	119.712
DBP	CSFM-Tiny	147	59.3693	72.552
DBP	AutoEncoder	147	59.3693	58.8746
SBP	CSFM-Tiny	148	107.777	132.604
SBP	AutoEncoder	148	107.777	119.918
DBP	CSFM-Tiny	148	58.3039	73.9335
DBP	AutoEncoder	148	58.3039	57.6594
SBP	CSFM-Tiny	149	109.182	128.586
SBP	AutoEncoder	149	109.182	125.677
DBP	CSFM-Tiny	149	59.0824	73.8964
DBP	AutoEncoder	149	59.0824	64.6838
SBP	CSFM-Tiny	150	121.372	127.297
SBP	AutoEncoder	150	121.372	133.797
DBP	CSFM-Tiny	150	72.43	75.2831
DBP	AutoEncoder	150	72.43	73.7674
SBP	CSFM-Tiny	151	131.513	140.163
SBP	AutoEncoder	151	131.513	136.633
DBP	CSFM-Tiny	151	79.0211	79.059
DBP	AutoEncoder	151	79.0211	64.4367
SBP	CSFM-Tiny	152	125.211	133.617
SBP	AutoEncoder	152	125.211	127.854
DBP	CSFM-Tiny	152	73.9973	77.7686
DBP	AutoEncoder	152	73.9973	69.1254
SBP	CSFM-Tiny	153	110.945	122.89
SBP	AutoEncoder	153	110.945	122.655
DBP	CSFM-Tiny	153	63.0982	67.3821
DBP	AutoEncoder	153	63.0982	63.5894
SBP	CSFM-Tiny	154	112.028	119.591
SBP	AutoEncoder	154	112.028	121.463
DBP	CSFM-Tiny	154	63.4881	65.5697
DBP	AutoEncoder	154	63.4881	61.283
SBP	CSFM-Tiny	155	113.456	128.052
SBP	AutoEncoder	155	113.456	120.18
DBP	CSFM-Tiny	155	63.4764	70.4431
DBP	AutoEncoder	155	63.4764	61.3671
SBP	CSFM-Tiny	156	109.297	126.589
SBP	AutoEncoder	156	109.297	123.347
DBP	CSFM-Tiny	156	62.8948	68.7322
DBP	AutoEncoder	156	62.8948	64.0984
SBP	CSFM-Tiny	157	138.923	149.247
SBP	AutoEncoder	157	138.923	141.43
DBP	CSFM-Tiny	157	77.9009	81.8229
DBP	AutoEncoder	157	77.9009	70.0009
SBP	CSFM-Tiny	158	126.428	137.161
SBP	AutoEncoder	158	126.428	134.903
DBP	CSFM-Tiny	158	71.0854	80.6703
DBP	AutoEncoder	158	71.0854	65.7202
SBP	CSFM-Tiny	159	135.647	143.538
SBP	AutoEncoder	159	135.647	142.8
DBP	CSFM-Tiny	159	76.996	83.6863
DBP	AutoEncoder	159	76.996	71.4501
SBP	CSFM-Tiny	160	124.119	107.721
SBP	AutoEncoder	160	124.119	120.73
DBP	CSFM-Tiny	160	60.3134	45.2981
DBP	AutoEncoder	160	60.3134	51.406
SBP	CSFM-Tiny	161	105.312	99.1829
SBP	AutoEncoder	161	105.312	107.866
DBP	CSFM-Tiny	161	46.4019	42.1898
DBP	AutoEncoder	161	46.4019	41.0935
SBP	CSFM-Tiny	162	103.057	100.055
SBP	AutoEncoder	162	103.057	106.829
DBP	CSFM-Tiny	162	46.0531	43.456
DBP	AutoEncoder	162	46.0531	40.9288
SBP	CSFM-Tiny	163	104.131	104.319
SBP	AutoEncoder	163	104.131	107.418
DBP	CSFM-Tiny	163	46.2543	45.2704
DBP	AutoEncoder	163	46.2543	41.4386
SBP	CSFM-Tiny	164	108.556	102.456
SBP	AutoEncoder	164	108.556	110.076
DBP	CSFM-Tiny	164	51.0056	44.5183
DBP	AutoEncoder	164	51.0056	46.9354
SBP	CSFM-Tiny	165	107.477	102.185
SBP	AutoEncoder	165	107.477	109.272
DBP	CSFM-Tiny	165	50.1258	44.3
DBP	AutoEncoder	165	50.1258	45.4924
SBP	CSFM-Tiny	166	111.025	105.983
SBP	AutoEncoder	166	111.025	114.305
DBP	CSFM-Tiny	166	51.6271	46.5741
DBP	AutoEncoder	166	51.6271	43.6006
SBP	CSFM-Tiny	167	120.305	110.706
SBP	AutoEncoder	167	120.305	111.424
DBP	CSFM-Tiny	167	56.8771	49.1758
DBP	AutoEncoder	167	56.8771	48.3568
SBP	CSFM-Tiny	168	120.211	112.404
SBP	AutoEncoder	168	120.211	105.092
DBP	CSFM-Tiny	168	55.8952	48.7818
DBP	AutoEncoder	168	55.8952	43.5806
SBP	CSFM-Tiny	169	115.664	118.102
SBP	AutoEncoder	169	115.664	118.721
DBP	CSFM-Tiny	169	52.5588	52.6695
DBP	AutoEncoder	169	52.5588	44.8812
SBP	CSFM-Tiny	170	116.437	116.949
SBP	AutoEncoder	170	116.437	109.333
DBP	CSFM-Tiny	170	53.1992	53.127
DBP	AutoEncoder	170	53.1992	44.7068
SBP	CSFM-Tiny	171	118.466	108.909
SBP	AutoEncoder	171	118.466	110.006
DBP	CSFM-Tiny	171	54.5485	48.9089
DBP	AutoEncoder	171	54.5485	46.1066
SBP	CSFM-Tiny	172	114.711	114.047
SBP	AutoEncoder	172	114.711	113.141
DBP	CSFM-Tiny	172	53.0519	49.221
DBP	AutoEncoder	172	53.0519	45.8715
SBP	CSFM-Tiny	173	112.152	113.195
SBP	AutoEncoder	173	112.152	115.756
DBP	CSFM-Tiny	173	51.5374	48.6965
DBP	AutoEncoder	173	51.5374	45.0752
SBP	CSFM-Tiny	174	113.323	107.923
SBP	AutoEncoder	174	113.323	116.338
DBP	CSFM-Tiny	174	52.4597	47.6543
DBP	AutoEncoder	174	52.4597	44.8615
SBP	CSFM-Tiny	175	99.1286	102.789
SBP	AutoEncoder	175	99.1286	107.549
DBP	CSFM-Tiny	175	47.0023	46.0074
DBP	AutoEncoder	175	47.0023	47.8432
SBP	CSFM-Tiny	176	95.6815	105.533
SBP	AutoEncoder	176	95.6815	108.743
DBP	CSFM-Tiny	176	46.5123	46.4874
DBP	AutoEncoder	176	46.5123	45.746
SBP	CSFM-Tiny	177	101.348	102.544
SBP	AutoEncoder	177	101.348	104.732
DBP	CSFM-Tiny	177	48.6527	48.3273
DBP	AutoEncoder	177	48.6527	42.4665
SBP	CSFM-Tiny	178	106.17	108.473
SBP	AutoEncoder	178	106.17	108.23
DBP	CSFM-Tiny	178	50.2307	49.9486
DBP	AutoEncoder	178	50.2307	54.0911
SBP	CSFM-Tiny	179	109.013	106.843
SBP	AutoEncoder	179	109.013	115.092
DBP	CSFM-Tiny	179	52.6215	50.8506
DBP	AutoEncoder	179	52.6215	47.5396
SBP	CSFM-Tiny	180	109.213	102.719
SBP	AutoEncoder	180	109.213	106.99
DBP	CSFM-Tiny	180	53.2804	48.6998
DBP	AutoEncoder	180	53.2804	45.7293
SBP	CSFM-Tiny	181	104.121	115.662
SBP	AutoEncoder	181	104.121	108.974
DBP	CSFM-Tiny	181	50.3218	47.4726
DBP	AutoEncoder	181	50.3218	42.2758
SBP	CSFM-Tiny	182	102.305	105.78
SBP	AutoEncoder	182	102.305	114.212
DBP	CSFM-Tiny	182	49.6969	48.8013
DBP	AutoEncoder	182	49.6969	42.9527
SBP	CSFM-Tiny	183	109.852	107.052
SBP	AutoEncoder	183	109.852	114.434
DBP	CSFM-Tiny	183	52.8795	49.6319
DBP	AutoEncoder	183	52.8795	42.9961
SBP	CSFM-Tiny	184	109.313	109.281
SBP	AutoEncoder	184	109.313	109.441
DBP	CSFM-Tiny	184	52.4894	50.8729
DBP	AutoEncoder	184	52.4894	44.7477
SBP	CSFM-Tiny	185	108.526	108.416
SBP	AutoEncoder	185	108.526	109.986
DBP	CSFM-Tiny	185	51.8638	52.5569
DBP	AutoEncoder	185	51.8638	44.1763
SBP	CSFM-Tiny	186	110.461	110.195
SBP	AutoEncoder	186	110.461	112.09
DBP	CSFM-Tiny	186	53.2812	52.3909
DBP	AutoEncoder	186	53.2812	42.8301
SBP	CSFM-Tiny	187	108.134	106.018
SBP	AutoEncoder	187	108.134	111.769
DBP	CSFM-Tiny	187	53.8627	48.2859
DBP	AutoEncoder	187	53.8627	45.5864
SBP	CSFM-Tiny	188	111.483	112.38
SBP	AutoEncoder	188	111.483	114.579
DBP	CSFM-Tiny	188	56.5086	52.1124
DBP	AutoEncoder	188	56.5086	47.178
SBP	CSFM-Tiny	189	106.733	110.939
SBP	AutoEncoder	189	106.733	113.428
DBP	CSFM-Tiny	189	52.4997	53.8481
DBP	AutoEncoder	189	52.4997	49.1502
SBP	CSFM-Tiny	190	111.942	110.183
SBP	AutoEncoder	190	111.942	114.785
DBP	CSFM-Tiny	190	54.6752	53.0864
DBP	AutoEncoder	190	54.6752	48.0603
SBP	CSFM-Tiny	191	111.219	108.829
SBP	AutoEncoder	191	111.219	120.579
DBP	CSFM-Tiny	191	55.3597	51.3222
DBP	AutoEncoder	191	55.3597	47.9076
SBP	CSFM-Tiny	192	109.589	112.522
SBP	AutoEncoder	192	109.589	111.181
DBP	CSFM-Tiny	192	54.1295	53.6235
DBP	AutoEncoder	192	54.1295	49.3075
SBP	CSFM-Tiny	193	107.38	114.42
SBP	AutoEncoder	193	107.38	108.2
DBP	CSFM-Tiny	193	53.0029	50.3436
DBP	AutoEncoder	193	53.0029	51.2239
SBP	CSFM-Tiny	194	111.09	113.297
SBP	AutoEncoder	194	111.09	110.653
DBP	CSFM-Tiny	194	52.5308	48.5535
DBP	AutoEncoder	194	52.5308	51.3713
SBP	CSFM-Tiny	195	108.548	110.783
SBP	AutoEncoder	195	108.548	119.448
DBP	CSFM-Tiny	195	49.214	48.3058
DBP	AutoEncoder	195	49.214	51.4047
SBP	CSFM-Tiny	196	107.458	110.251
SBP	AutoEncoder	196	107.458	109.642
DBP	CSFM-Tiny	196	47.7421	46.5316
DBP	AutoEncoder	196	47.7421	47.3927
SBP	CSFM-Tiny	197	109.582	110.245
SBP	AutoEncoder	197	109.582	113.688
DBP	CSFM-Tiny	197	49.2249	47.3808
DBP	AutoEncoder	197	49.2249	45.3291
SBP	CSFM-Tiny	198	110.546	105.317
SBP	AutoEncoder	198	110.546	107.809
DBP	CSFM-Tiny	198	49.6597	48.0039
DBP	AutoEncoder	198	49.6597	49.1767
SBP	CSFM-Tiny	199	109.607	111.7
SBP	AutoEncoder	199	109.607	110.451
DBP	CSFM-Tiny	199	48.8701	49.7657
DBP	AutoEncoder	199	48.8701	47.8338
SBP	CSFM-Tiny	200	119.701	122.406
SBP	AutoEncoder	200	119.701	118.542
DBP	CSFM-Tiny	200	79.8298	73.8661
DBP	AutoEncoder	200	79.8298	64.1725
SBP	CSFM-Tiny	201	124.315	120.961
SBP	AutoEncoder	201	124.315	122.504
DBP	CSFM-Tiny	201	83.4805	71.3171
DBP	AutoEncoder	201	83.4805	61.4093
SBP	CSFM-Tiny	202	129.802	124.629
SBP	AutoEncoder	202	129.802	127.036
DBP	CSFM-Tiny	202	86.2807	69.3837
DBP	AutoEncoder	202	86.2807	64.3952
SBP	CSFM-Tiny	203	125.779	130.218
SBP	AutoEncoder	203	125.779	130.285
DBP	CSFM-Tiny	203	84.457	80.2768
DBP	AutoEncoder	203	84.457	68.4274
SBP	CSFM-Tiny	204	116.442	124.832
SBP	AutoEncoder	204	116.442	130.935
DBP	CSFM-Tiny	204	78.3388	69.1826
DBP	AutoEncoder	204	78.3388	65.874
SBP	CSFM-Tiny	205	115.827	129.315
SBP	AutoEncoder	205	115.827	126.114
DBP	CSFM-Tiny	205	76.9951	79.3821
DBP	AutoEncoder	205	76.9951	63.1673
SBP	CSFM-Tiny	206	112.769	126.631
SBP	AutoEncoder	206	112.769	132.278
DBP	CSFM-Tiny	206	73.1854	75.1667
DBP	AutoEncoder	206	73.1854	63.7625
SBP	CSFM-Tiny	207	114.853	125.698
SBP	AutoEncoder	207	114.853	120.122
DBP	CSFM-Tiny	207	73.3136	71.86
DBP	AutoEncoder	207	73.3136	67.8987
SBP	CSFM-Tiny	208	107.347	116.778
SBP	AutoEncoder	208	107.347	125.22
DBP	CSFM-Tiny	208	68.8152	69.7868
DBP	AutoEncoder	208	68.8152	62.8057
SBP	CSFM-Tiny	209	105.904	117.966
SBP	AutoEncoder	209	105.904	125.287
DBP	CSFM-Tiny	209	68.3044	71.9245
DBP	AutoEncoder	209	68.3044	63.0162
SBP	CSFM-Tiny	210	106.339	111.78
SBP	AutoEncoder	210	106.339	122.501
DBP	CSFM-Tiny	210	67.1898	70.8311
DBP	AutoEncoder	210	67.1898	56.8988
SBP	CSFM-Tiny	211	105.206	111.623
SBP	AutoEncoder	211	105.206	117.179
DBP	CSFM-Tiny	211	66.4194	66.6852
DBP	AutoEncoder	211	66.4194	59.7571
SBP	CSFM-Tiny	212	105.79	116.54
SBP	AutoEncoder	212	105.79	130.081
DBP	CSFM-Tiny	212	67.4806	66.3586
DBP	AutoEncoder	212	67.4806	60.6232
SBP	CSFM-Tiny	213	104.706	114.977
SBP	AutoEncoder	213	104.706	133.01
DBP	CSFM-Tiny	213	66.6939	68.9249
DBP	AutoEncoder	213	66.6939	59.6796
SBP	CSFM-Tiny	214	104.781	119.725
SBP	AutoEncoder	214	104.781	122.206
DBP	CSFM-Tiny	214	66.9607	72.7296
DBP	AutoEncoder	214	66.9607	60.0938
SBP	CSFM-Tiny	215	106.157	118.499
SBP	AutoEncoder	215	106.157	124.17
DBP	CSFM-Tiny	215	67.8179	74.3153
DBP	AutoEncoder	215	67.8179	62.6046
SBP	CSFM-Tiny	216	112.573	114.555
SBP	AutoEncoder	216	112.573	124.316
DBP	CSFM-Tiny	216	71.0762	70.6397
DBP	AutoEncoder	216	71.0762	60.5205
SBP	CSFM-Tiny	217	116.329	116.203
SBP	AutoEncoder	217	116.329	125.673
DBP	CSFM-Tiny	217	73.3341	70.8644
DBP	AutoEncoder	217	73.3341	62.0682
SBP	CSFM-Tiny	218	126.9	120.377
SBP	AutoEncoder	218	126.9	131.76
DBP	CSFM-Tiny	218	79.1406	73.2685
DBP	AutoEncoder	218	79.1406	66.4012
SBP	CSFM-Tiny	219	119.249	117.003
SBP	AutoEncoder	219	119.249	133.342
DBP	CSFM-Tiny	219	75.0586	67.6699
DBP	AutoEncoder	219	75.0586	68.1795
SBP	CSFM-Tiny	220	119.997	118.012
SBP	AutoEncoder	220	119.997	141.624
DBP	CSFM-Tiny	220	76.111	74.1467
DBP	AutoEncoder	220	76.111	68.9729
SBP	CSFM-Tiny	221	125.712	121.523
SBP	AutoEncoder	221	125.712	134.914
DBP	CSFM-Tiny	221	79.6548	72.9175
DBP	AutoEncoder	221	79.6548	67.5883
SBP	CSFM-Tiny	222	116.147	116.118
SBP	AutoEncoder	222	116.147	130.443
DBP	CSFM-Tiny	222	74.8189	75.4587
DBP	AutoEncoder	222	74.8189	66.1315
SBP	CSFM-Tiny	223	123.078	119.496
SBP	AutoEncoder	223	123.078	130.911
DBP	CSFM-Tiny	223	78.6088	75.4385
DBP	AutoEncoder	223	78.6088	66.1894
SBP	CSFM-Tiny	224	118.505	123.002
SBP	AutoEncoder	224	118.505	134.357
DBP	CSFM-Tiny	224	75.8358	69.6707
DBP	AutoEncoder	224	75.8358	64.9252
SBP	CSFM-Tiny	225	114.555	112.267
SBP	AutoEncoder	225	114.555	121.541
DBP	CSFM-Tiny	225	72.6858	70.9101
DBP	AutoEncoder	225	72.6858	61.3363
SBP	CSFM-Tiny	226	112.71	122.381
SBP	AutoEncoder	226	112.71	137.963
DBP	CSFM-Tiny	226	72.8843	73.0967
DBP	AutoEncoder	226	72.8843	60.4373
SBP	CSFM-Tiny	227	119.133	119.677
SBP	AutoEncoder	227	119.133	140.091
DBP	CSFM-Tiny	227	75.8208	72.7078
DBP	AutoEncoder	227	75.8208	67.4999
SBP	CSFM-Tiny	228	123.854	117.164
SBP	AutoEncoder	228	123.854	135.287
DBP	CSFM-Tiny	228	78.671	71.3694
DBP	AutoEncoder	228	78.671	71.8426
SBP	CSFM-Tiny	229	121.022	121.233
SBP	AutoEncoder	229	121.022	132.552
DBP	CSFM-Tiny	229	77.3378	74.8011
DBP	AutoEncoder	229	77.3378	68.9272
SBP	CSFM-Tiny	230	121.679	111.827
SBP	AutoEncoder	230	121.679	143.529
DBP	CSFM-Tiny	230	77.0708	71.4028
DBP	AutoEncoder	230	77.0708	68.8703
SBP	CSFM-Tiny	231	113.737	127.971
SBP	AutoEncoder	231	113.737	132.336
DBP	CSFM-Tiny	231	73.4341	77.3627
DBP	AutoEncoder	231	73.4341	63.9072
SBP	CSFM-Tiny	232	119.204	118.168
SBP	AutoEncoder	232	119.204	142.589
DBP	CSFM-Tiny	232	74.9164	72.7098
DBP	AutoEncoder	232	74.9164	63.7297
SBP	CSFM-Tiny	233	103.895	126.268
SBP	AutoEncoder	233	103.895	124.366
DBP	CSFM-Tiny	233	66.986	74.2831
DBP	AutoEncoder	233	66.986	65.4641
SBP	CSFM-Tiny	234	101.533	118.003
SBP	AutoEncoder	234	101.533	126.051
DBP	CSFM-Tiny	234	64.8625	72.3001
DBP	AutoEncoder	234	64.8625	63.0367
SBP	CSFM-Tiny	235	108.95	111.384
SBP	AutoEncoder	235	108.95	140.252
DBP	CSFM-Tiny	235	68.3114	70.1032
DBP	AutoEncoder	235	68.3114	64.8833
SBP	CSFM-Tiny	236	106.087	111.357
SBP	AutoEncoder	236	106.087	124.239
DBP	CSFM-Tiny	236	66.6738	67.4667
DBP	AutoEncoder	236	66.6738	58.5079
SBP	CSFM-Tiny	237	111.547	112.077
SBP	AutoEncoder	237	111.547	128.834
DBP	CSFM-Tiny	237	69.2188	70.1322
DBP	AutoEncoder	237	69.2188	60.8058
SBP	CSFM-Tiny	238	108.982	117.31
SBP	AutoEncoder	238	108.982	151.791
DBP	CSFM-Tiny	238	68.0093	71.9757
DBP	AutoEncoder	238	68.0093	61.4487
SBP	CSFM-Tiny	239	106.839	130.983
SBP	AutoEncoder	239	106.839	123.592
DBP	CSFM-Tiny	239	66.2231	75.613
DBP	AutoEncoder	239	66.2231	60.1289
SBP	CSFM-Tiny	240	136.607	138.853
SBP	AutoEncoder	240	136.607	148.235
DBP	CSFM-Tiny	240	59.5977	55.408
DBP	AutoEncoder	240	59.5977	58.0333
SBP	CSFM-Tiny	241	144.282	152.638
SBP	AutoEncoder	241	144.282	147.619
DBP	CSFM-Tiny	241	64.7218	60.1927
DBP	AutoEncoder	241	64.7218	58.8841
SBP	CSFM-Tiny	242	164.065	153.598
SBP	AutoEncoder	242	164.065	154.355
DBP	CSFM-Tiny	242	75.7533	60.9587
DBP	AutoEncoder	242	75.7533	58.3232
SBP	CSFM-Tiny	243	149.06	154.66
SBP	AutoEncoder	243	149.06	148.721
DBP	CSFM-Tiny	243	67.2442	62.5497
DBP	AutoEncoder	243	67.2442	62.1465
SBP	CSFM-Tiny	244	123.463	142.652
SBP	AutoEncoder	244	123.463	129.694
DBP	CSFM-Tiny	244	56.7287	56.7661
DBP	AutoEncoder	244	56.7287	56.5699
SBP	CSFM-Tiny	245	122.947	133.93
SBP	AutoEncoder	245	122.947	128.959
DBP	CSFM-Tiny	245	54.9107	51.2008
DBP	AutoEncoder	245	54.9107	53.1629
SBP	CSFM-Tiny	246	131.825	134.357
SBP	AutoEncoder	246	131.825	124.856
DBP	CSFM-Tiny	246	59.233	53.6302
DBP	AutoEncoder	246	59.233	54.0641
SBP	CSFM-Tiny	247	146.548	143.516
SBP	AutoEncoder	247	146.548	144.383
DBP	CSFM-Tiny	247	64.5549	57.0114
DBP	AutoEncoder	247	64.5549	60.8118
SBP	CSFM-Tiny	248	119.433	130.205
SBP	AutoEncoder	248	119.433	126.792
DBP	CSFM-Tiny	248	53.0802	50.906
DBP	AutoEncoder	248	53.0802	54.771
SBP	CSFM-Tiny	249	134.595	138.938
SBP	AutoEncoder	249	134.595	138.911
DBP	CSFM-Tiny	249	59.1502	56.6
DBP	AutoEncoder	249	59.1502	54.3918
SBP	CSFM-Tiny	250	131.262	143.026
SBP	AutoEncoder	250	131.262	144.682
DBP	CSFM-Tiny	250	58.1	57.2743
DBP	AutoEncoder	250	58.1	50.6216
SBP	CSFM-Tiny	251	128.87	143.315
SBP	AutoEncoder	251	128.87	135.396
DBP	CSFM-Tiny	251	56.589	58.4454
DBP	AutoEncoder	251	56.589	54.9079
SBP	CSFM-Tiny	252	119.865	125.659
SBP	AutoEncoder	252	119.865	118.621
DBP	CSFM-Tiny	252	54.4237	53.0176
DBP	AutoEncoder	252	54.4237	51.0361
SBP	CSFM-Tiny	253	114.194	127.504
SBP	AutoEncoder	253	114.194	124.344
DBP	CSFM-Tiny	253	51.7139	51.6293
DBP	AutoEncoder	253	51.7139	51.4809
SBP	CSFM-Tiny	254	114.861	125.613
SBP	AutoEncoder	254	114.861	121.03
DBP	CSFM-Tiny	254	52.8639	52.0428
DBP	AutoEncoder	254	52.8639	51.3539
SBP	CSFM-Tiny	255	121.884	127.531
SBP	AutoEncoder	255	121.884	120.031
DBP	CSFM-Tiny	255	56.5808	53.0112
DBP	AutoEncoder	255	56.5808	54.6583
SBP	CSFM-Tiny	256	125.304	138.367
SBP	AutoEncoder	256	125.304	126.737
DBP	CSFM-Tiny	256	57.3901	58.307
DBP	AutoEncoder	256	57.3901	51.78
SBP	CSFM-Tiny	257	127.606	135.634
SBP	AutoEncoder	257	127.606	119.19
DBP	CSFM-Tiny	257	57.7971	55.9083
DBP	AutoEncoder	257	57.7971	49.7071
SBP	CSFM-Tiny	258	122.786	128.458
SBP	AutoEncoder	258	122.786	130.185
DBP	CSFM-Tiny	258	55.6669	55.5777
DBP	AutoEncoder	258	55.6669	55.6601
SBP	CSFM-Tiny	259	120.007	129.064
SBP	AutoEncoder	259	120.007	131.482
DBP	CSFM-Tiny	259	54.4429	52.9204
DBP	AutoEncoder	259	54.4429	54.2274
SBP	CSFM-Tiny	260	130.584	137.78
SBP	AutoEncoder	260	130.584	135.91
DBP	CSFM-Tiny	260	57.6374	57.9942
DBP	AutoEncoder	260	57.6374	56.0675
SBP	CSFM-Tiny	261	140.686	146.476
SBP	AutoEncoder	261	140.686	132.705
DBP	CSFM-Tiny	261	62.0394	61.6212
DBP	AutoEncoder	261	62.0394	59.1125
SBP	CSFM-Tiny	262	142.648	152.208
SBP	AutoEncoder	262	142.648	137.226
DBP	CSFM-Tiny	262	63.3241	62.1122
DBP	AutoEncoder	262	63.3241	57.6579
SBP	CSFM-Tiny	263	130.82	138.219
SBP	AutoEncoder	263	130.82	129.72
DBP	CSFM-Tiny	263	58.6675	60.9024
DBP	AutoEncoder	263	58.6675	56.7514
SBP	CSFM-Tiny	264	138.636	151.788
SBP	AutoEncoder	264	138.636	130.24
DBP	CSFM-Tiny	264	61.8036	62.9169
DBP	AutoEncoder	264	61.8036	57.5215
SBP	CSFM-Tiny	265	121.125	138.838
SBP	AutoEncoder	265	121.125	130.409
DBP	CSFM-Tiny	265	54.81	59.2498
DBP	AutoEncoder	265	54.81	53.1944
SBP	CSFM-Tiny	266	120.165	130.635
SBP	AutoEncoder	266	120.165	125.258
DBP	CSFM-Tiny	266	54.0181	55.6922
DBP	AutoEncoder	266	54.0181	56.0612
SBP	CSFM-Tiny	267	136.572	135.84
SBP	AutoEncoder	267	136.572	137.74
DBP	CSFM-Tiny	267	65.882	59.0525
DBP	AutoEncoder	267	65.882	57.4368
SBP	CSFM-Tiny	268	137.661	144.91
SBP	AutoEncoder	268	137.661	132.48
DBP	CSFM-Tiny	268	64.7134	59.7698
DBP	AutoEncoder	268	64.7134	56.2527
SBP	CSFM-Tiny	269	140.04	152.516
SBP	AutoEncoder	269	140.04	129.955
DBP	CSFM-Tiny	269	64.9956	62.5647
DBP	AutoEncoder	269	64.9956	53.4023
SBP	CSFM-Tiny	270	121.938	114.179
SBP	AutoEncoder	270	121.938	117.833
DBP	CSFM-Tiny	270	56.4253	49.9019
DBP	AutoEncoder	270	56.4253	54.5322
SBP	CSFM-Tiny	271	104.935	101.404
SBP	AutoEncoder	271	104.935	110.711
DBP	CSFM-Tiny	271	51.839	44.0382
DBP	AutoEncoder	271	51.839	47.1477
SBP	CSFM-Tiny	272	105.243	98.24
SBP	AutoEncoder	272	105.243	108.543
DBP	CSFM-Tiny	272	51.8909	44.6203
DBP	AutoEncoder	272	51.8909	48.7985
SBP	CSFM-Tiny	273	89.5263	98.2923
SBP	AutoEncoder	273	89.5263	103.562
DBP	CSFM-Tiny	273	45.0038	45.5532
DBP	AutoEncoder	273	45.0038	42.0779
SBP	CSFM-Tiny	274	96.2276	103.11
SBP	AutoEncoder	274	96.2276	130.763
DBP	CSFM-Tiny	274	49.8122	49.5433
DBP	AutoEncoder	274	49.8122	47.8748
SBP	CSFM-Tiny	275	95.3657	95.8068
SBP	AutoEncoder	275	95.3657	98.5613
DBP	CSFM-Tiny	275	47.9623	44.5763
DBP	AutoEncoder	275	47.9623	46.3345
SBP	CSFM-Tiny	276	100.202	108.254
SBP	AutoEncoder	276	100.202	113.039
DBP	CSFM-Tiny	276	49.1845	49.1086
DBP	AutoEncoder	276	49.1845	44.5054
SBP	CSFM-Tiny	277	109.725	118.019
SBP	AutoEncoder	277	109.725	105.423
DBP	CSFM-Tiny	277	53.4203	52.3618
DBP	AutoEncoder	277	53.4203	48.0739
SBP	CSFM-Tiny	278	106.804	116.035
SBP	AutoEncoder	278	106.804	103.516
DBP	CSFM-Tiny	278	51.775	56.5886
DBP	AutoEncoder	278	51.775	48.7189
SBP	CSFM-Tiny	279	109.655	109.962
SBP	AutoEncoder	279	109.655	104.897
DBP	CSFM-Tiny	279	53.377	55.6662
DBP	AutoEncoder	279	53.377	45.4782
SBP	CSFM-Tiny	280	112.371	107.257
SBP	AutoEncoder	280	112.371	108.996
DBP	CSFM-Tiny	280	52.4674	52.8301
DBP	AutoEncoder	280	52.4674	50.8636
SBP	CSFM-Tiny	281	110.133	124.336
SBP	AutoEncoder	281	110.133	109.619
DBP	CSFM-Tiny	281	50.3097	54.2362
DBP	AutoEncoder	281	50.3097	45.696
SBP	CSFM-Tiny	282	108.479	101.155
SBP	AutoEncoder	282	108.479	118.187
DBP	CSFM-Tiny	282	50.0831	47.028
DBP	AutoEncoder	282	50.0831	46.8726
SBP	CSFM-Tiny	283	107.046	102.55
SBP	AutoEncoder	283	107.046	107.739
DBP	CSFM-Tiny	283	49.4226	44.863
DBP	AutoEncoder	283	49.4226	46.1573
SBP	CSFM-Tiny	284	109.929	105.712
SBP	AutoEncoder	284	109.929	114.115
DBP	CSFM-Tiny	284	51.3642	50.075
DBP	AutoEncoder	284	51.3642	49.9594
SBP	CSFM-Tiny	285	106.486	107.528
SBP	AutoEncoder	285	106.486	110.917
DBP	CSFM-Tiny	285	49.3965	45.8261
DBP	AutoEncoder	285	49.3965	48.8972
SBP	CSFM-Tiny	286	102.411	106.415
SBP	AutoEncoder	286	102.411	102.207
DBP	CSFM-Tiny	286	48.6811	47.8159
DBP	AutoEncoder	286	48.6811	46.919
SBP	CSFM-Tiny	287	101.245	106.049
SBP	AutoEncoder	287	101.245	103.861
DBP	CSFM-Tiny	287	48.3653	49.6619
DBP	AutoEncoder	287	48.3653	47.9372
SBP	CSFM-Tiny	288	110.285	108.394
SBP	AutoEncoder	288	110.285	109.303
DBP	CSFM-Tiny	288	53.0123	48.825
DBP	AutoEncoder	288	53.0123	50.0895
SBP	CSFM-Tiny	289	110.691	114.82
SBP	AutoEncoder	289	110.691	111.346
DBP	CSFM-Tiny	289	53.8329	56.2514
DBP	AutoEncoder	289	53.8329	51.9648
SBP	CSFM-Tiny	290	129.953	136.802
SBP	AutoEncoder	290	129.953	117.173
DBP	CSFM-Tiny	290	66.1373	65.3377
DBP	AutoEncoder	290	66.1373	58.4681
SBP	CSFM-Tiny	291	126.108	119.605
SBP	AutoEncoder	291	126.108	108.685
DBP	CSFM-Tiny	291	61.0353	59.1995
DBP	AutoEncoder	291	61.0353	50.5441
SBP	CSFM-Tiny	292	105.085	105.557
SBP	AutoEncoder	292	105.085	98.0171
DBP	CSFM-Tiny	292	50.8598	49.6734
DBP	AutoEncoder	292	50.8598	46.2383
SBP	CSFM-Tiny	293	91.1542	88.7288
SBP	AutoEncoder	293	91.1542	100.81
DBP	CSFM-Tiny	293	43.7494	42.1069
DBP	AutoEncoder	293	43.7494	45.2635
SBP	CSFM-Tiny	294	89.8139	87.2141
SBP	AutoEncoder	294	89.8139	99.1582
DBP	CSFM-Tiny	294	42.9808	39.2123
DBP	AutoEncoder	294	42.9808	42.0051
SBP	CSFM-Tiny	295	87.3958	90.1256
SBP	AutoEncoder	295	87.3958	95.0733
DBP	CSFM-Tiny	295	41.8689	41.0017
DBP	AutoEncoder	295	41.8689	39.9396
SBP	CSFM-Tiny	296	87.0978	90.4594
SBP	AutoEncoder	296	87.0978	101.33
DBP	CSFM-Tiny	296	41.7283	40.3885
DBP	AutoEncoder	296	41.7283	35.6245
SBP	CSFM-Tiny	297	85.6869	88.2843
SBP	AutoEncoder	297	85.6869	103.257
DBP	CSFM-Tiny	297	41.2011	41.5106
DBP	AutoEncoder	297	41.2011	39.1771
SBP	CSFM-Tiny	298	88.1721	87.9644
SBP	AutoEncoder	298	88.1721	93.3741
DBP	CSFM-Tiny	298	41.5312	41.5816
DBP	AutoEncoder	298	41.5312	37.3189
SBP	CSFM-Tiny	299	89.4635	93.8964
SBP	AutoEncoder	299	89.4635	104.905
DBP	CSFM-Tiny	299	43.0724	42.9883
DBP	AutoEncoder	299	43.0724	40.9608
SBP	CSFM-Tiny	300	88.7997	86.0243
SBP	AutoEncoder	300	88.7997	96.7549
DBP	CSFM-Tiny	300	41.8059	42.0055
DBP	AutoEncoder	300	41.8059	38.6067
SBP	CSFM-Tiny	301	88.7952	95.8402
SBP	AutoEncoder	301	88.7952	102.743
DBP	CSFM-Tiny	301	42.1414	44.898
DBP	AutoEncoder	301	42.1414	42.3088
SBP	CSFM-Tiny	302	98.0484	109.675
SBP	AutoEncoder	302	98.0484	102.132
DBP	CSFM-Tiny	302	46.9916	50.878
DBP	AutoEncoder	302	46.9916	44.0342
SBP	CSFM-Tiny	303	104.093	117.323
SBP	AutoEncoder	303	104.093	113.137
DBP	CSFM-Tiny	303	48.7169	51.4005
DBP	AutoEncoder	303	48.7169	52.7549
SBP	CSFM-Tiny	304	107.351	118.935
SBP	AutoEncoder	304	107.351	110.138
DBP	CSFM-Tiny	304	50.6311	52.4098
DBP	AutoEncoder	304	50.6311	50.8953
SBP	CSFM-Tiny	305	108.12	110.275
SBP	AutoEncoder	305	108.12	108.897
DBP	CSFM-Tiny	305	50.5994	49.4093
DBP	AutoEncoder	305	50.5994	47.0624
SBP	CSFM-Tiny	306	109.54	112.861
SBP	AutoEncoder	306	109.54	113.361
DBP	CSFM-Tiny	306	51.1251	50.71
DBP	AutoEncoder	306	51.1251	47.9179
SBP	CSFM-Tiny	307	107.105	105.324
SBP	AutoEncoder	307	107.105	112.069
DBP	CSFM-Tiny	307	49.6797	49.2133
DBP	AutoEncoder	307	49.6797	47.2319
SBP	CSFM-Tiny	308	109.946	119.901
SBP	AutoEncoder	308	109.946	118.974
DBP	CSFM-Tiny	308	50.8092	52.5743
DBP	AutoEncoder	308	50.8092	48.7329
SBP	CSFM-Tiny	309	112.929	116.37
SBP	AutoEncoder	309	112.929	122.878
DBP	CSFM-Tiny	309	53.5106	53.6553
DBP	AutoEncoder	309	53.5106	53.6669
SBP	CSFM-Tiny	310	119.453	125.139
SBP	AutoEncoder	310	119.453	121.556
DBP	CSFM-Tiny	310	55.616	56.4493
DBP	AutoEncoder	310	55.616	51.076
SBP	CSFM-Tiny	311	130.468	130.861
SBP	AutoEncoder	311	130.468	126.876
DBP	CSFM-Tiny	311	62.165	59.982
DBP	AutoEncoder	311	62.165	56.802
SBP	CSFM-Tiny	312	124.764	128.257
SBP	AutoEncoder	312	124.764	122.116
DBP	CSFM-Tiny	312	58.9789	57.152
DBP	AutoEncoder	312	58.9789	50.5815
SBP	CSFM-Tiny	313	134.076	133.305
SBP	AutoEncoder	313	134.076	137.35
DBP	CSFM-Tiny	313	62.9698	59.0625
DBP	AutoEncoder	313	62.9698	56.1344
SBP	CSFM-Tiny	314	118.311	135.028
SBP	AutoEncoder	314	118.311	136.273
DBP	CSFM-Tiny	314	57.3173	58.7136
DBP	AutoEncoder	314	57.3173	58.6454
SBP	CSFM-Tiny	315	117.579	135.804
SBP	AutoEncoder	315	117.579	124.074
DBP	CSFM-Tiny	315	55.4865	59.3575
DBP	AutoEncoder	315	55.4865	55.0172
SBP	CSFM-Tiny	316	139.691	133.59
SBP	AutoEncoder	316	139.691	148.81
DBP	CSFM-Tiny	316	65.2611	58.7781
DBP	AutoEncoder	316	65.2611	53.5053
SBP	CSFM-Tiny	317	145.981	128.906
SBP	AutoEncoder	317	145.981	129.82
DBP	CSFM-Tiny	317	67.1632	56.176
DBP	AutoEncoder	317	67.1632	58.4315
SBP	CSFM-Tiny	318	109.532	115.041
SBP	AutoEncoder	318	109.532	122.803
DBP	CSFM-Tiny	318	50.2278	51.4838
DBP	AutoEncoder	318	50.2278	52.2398
SBP	CSFM-Tiny	319	116.73	133.168
SBP	AutoEncoder	319	116.73	140.784
DBP	CSFM-Tiny	319	55.2114	57.6076
DBP	AutoEncoder	319	55.2114	51.2852
SBP	CSFM-Tiny	320	153.738	151.602
SBP	AutoEncoder	320	153.738	124.586
DBP	CSFM-Tiny	320	70.2306	61.5737
DBP	AutoEncoder	320	70.2306	55.9362
SBP	CSFM-Tiny	321	128.962	124.16
SBP	AutoEncoder	321	128.962	104.363
DBP	CSFM-Tiny	321	53.3743	56.9331
DBP	AutoEncoder	321	53.3743	47.4806
SBP	CSFM-Tiny	322	132.085	131.813
SBP	AutoEncoder	322	132.085	121.538
DBP	CSFM-Tiny	322	49.078	56.5258
DBP	AutoEncoder	322	49.078	52.5518
SBP	CSFM-Tiny	323	144.384	115.689
SBP	AutoEncoder	323	144.384	134.553
DBP	CSFM-Tiny	323	58.0724	45.0463
DBP	AutoEncoder	323	58.0724	56.6027
SBP	CSFM-Tiny	324	109.29	115.875
SBP	AutoEncoder	324	109.29	105.198
DBP	CSFM-Tiny	324	48.514	42.5686
DBP	AutoEncoder	324	48.514	47.3463
SBP	CSFM-Tiny	325	105.576	100.326
SBP	AutoEncoder	325	105.576	111.226
DBP	CSFM-Tiny	325	46.0136	39.1892
DBP	AutoEncoder	325	46.0136	48.3078
SBP	CSFM-Tiny	326	90.6169	96.5168
SBP	AutoEncoder	326	90.6169	98.0541
DBP	CSFM-Tiny	326	40.3596	43.1231
DBP	AutoEncoder	326	40.3596	44.9568
SBP	CSFM-Tiny	327	124.157	117.755
SBP	AutoEncoder	327	124.157	133.219
DBP	CSFM-Tiny	327	60.5297	58.9069
DBP	AutoEncoder	327	60.5297	51.7907
SBP	CSFM-Tiny	328	123.404	119.576
SBP	AutoEncoder	328	123.404	131.961
DBP	CSFM-Tiny	328	61.8054	57.7186
DBP	AutoEncoder	328	61.8054	46.5561
SBP	CSFM-Tiny	329	111.867	115.464
SBP	AutoEncoder	329	111.867	130.101
DBP	CSFM-Tiny	329	58.0582	61.5442
DBP	AutoEncoder	329	58.0582	48.6481
SBP	CSFM-Tiny	330	113.937	109.378
SBP	AutoEncoder	330	113.937	117.83
DBP	CSFM-Tiny	330	64.2064	57.1505
DBP	AutoEncoder	330	64.2064	52.3519
SBP	CSFM-Tiny	331	98.9993	117.392
SBP	AutoEncoder	331	98.9993	115.795
DBP	CSFM-Tiny	331	66.1456	53.5939
DBP	AutoEncoder	331	66.1456	56.2926
SBP	CSFM-Tiny	332	114.465	117.895
SBP	AutoEncoder	332	114.465	114.591
DBP	CSFM-Tiny	332	57.967	51.6861
DBP	AutoEncoder	332	57.967	50.5085
SBP	CSFM-Tiny	333	116.997	120.283
SBP	AutoEncoder	333	116.997	115.169
DBP	CSFM-Tiny	333	57.1738	53.6105
DBP	AutoEncoder	333	57.1738	52.917
SBP	CSFM-Tiny	334	120.302	119.756
SBP	AutoEncoder	334	120.302	116.571
DBP	CSFM-Tiny	334	57.5572	54.1302
DBP	AutoEncoder	334	57.5572	49.9434
SBP	CSFM-Tiny	335	116.452	118.983
SBP	AutoEncoder	335	116.452	114.923
DBP	CSFM-Tiny	335	55.8035	55.8888
DBP	AutoEncoder	335	55.8035	55.5685
SBP	CSFM-Tiny	336	108.979	111.657
SBP	AutoEncoder	336	108.979	109.253
DBP	CSFM-Tiny	336	51.2182	50.5576
DBP	AutoEncoder	336	51.2182	48.1156
SBP	CSFM-Tiny	337	111.635	117.642
SBP	AutoEncoder	337	111.635	104.834
DBP	CSFM-Tiny	337	54.3047	52.2138
DBP	AutoEncoder	337	54.3047	49.5657
SBP	CSFM-Tiny	338	109.331	119.431
SBP	AutoEncoder	338	109.331	109.613
DBP	CSFM-Tiny	338	53.5175	54.0987
DBP	AutoEncoder	338	53.5175	50.0943
SBP	CSFM-Tiny	339	105.328	104.873
SBP	AutoEncoder	339	105.328	102.668
DBP	CSFM-Tiny	339	51.1821	56.971
DBP	AutoEncoder	339	51.1821	46.9994
SBP	CSFM-Tiny	340	104.653	114.383
SBP	AutoEncoder	340	104.653	128.518
DBP	CSFM-Tiny	340	51.1133	57.5174
DBP	AutoEncoder	340	51.1133	53.8832
SBP	CSFM-Tiny	341	109.896	110.699
SBP	AutoEncoder	341	109.896	132.097
DBP	CSFM-Tiny	341	53.8685	53.4917
DBP	AutoEncoder	341	53.8685	49.5063
SBP	CSFM-Tiny	342	110.903	117.877
SBP	AutoEncoder	342	110.903	127.172
DBP	CSFM-Tiny	342	53.22	53.4473
DBP	AutoEncoder	342	53.22	50.9979
SBP	CSFM-Tiny	343	114.024	119.922
SBP	AutoEncoder	343	114.024	112.497
DBP	CSFM-Tiny	343	54.9518	54.131
DBP	AutoEncoder	343	54.9518	49.9983
SBP	CSFM-Tiny	344	115.019	120.457
SBP	AutoEncoder	344	115.019	113.156
DBP	CSFM-Tiny	344	55.0089	53.0734
DBP	AutoEncoder	344	55.0089	50.1085
SBP	CSFM-Tiny	345	113.294	120.483
SBP	AutoEncoder	345	113.294	109.086
DBP	CSFM-Tiny	345	53.3374	53.5519
DBP	AutoEncoder	345	53.3374	46.5316
SBP	CSFM-Tiny	346	118.184	118.977
SBP	AutoEncoder	346	118.184	117.669
DBP	CSFM-Tiny	346	56.7734	53.4129
DBP	AutoEncoder	346	56.7734	48.9637
SBP	CSFM-Tiny	347	118.759	120.646
SBP	AutoEncoder	347	118.759	119.363
DBP	CSFM-Tiny	347	57.0574	55.1362
DBP	AutoEncoder	347	57.0574	57.0673
SBP	CSFM-Tiny	348	114.761	119.241
SBP	AutoEncoder	348	114.761	119.036
DBP	CSFM-Tiny	348	54.6561	54.0572
DBP	AutoEncoder	348	54.6561	49.6568
SBP	CSFM-Tiny	349	111.599	118.716
SBP	AutoEncoder	349	111.599	112.028
DBP	CSFM-Tiny	349	52.3659	52.9275
DBP	AutoEncoder	349	52.3659	46.3413
SBP	CSFM-Tiny	350	116.432	118.895
SBP	AutoEncoder	350	116.432	121.164
DBP	CSFM-Tiny	350	54.8011	54.2496
DBP	AutoEncoder	350	54.8011	53.3979
SBP	CSFM-Tiny	351	115.669	117.776
SBP	AutoEncoder	351	115.669	115.277
DBP	CSFM-Tiny	351	55.0555	54.129
DBP	AutoEncoder	351	55.0555	48.0422
SBP	CSFM-Tiny	352	113.64	119.265
SBP	AutoEncoder	352	113.64	114.735
DBP	CSFM-Tiny	352	55.2156	52.1945
DBP	AutoEncoder	352	55.2156	50.8449
SBP	CSFM-Tiny	353	118.767	119.722
SBP	AutoEncoder	353	118.767	121.247
DBP	CSFM-Tiny	353	57.6196	54.8905
DBP	AutoEncoder	353	57.6196	51.8062
SBP	CSFM-Tiny	354	119.673	119.224
SBP	AutoEncoder	354	119.673	119.812
DBP	CSFM-Tiny	354	58.1269	56.5151
DBP	AutoEncoder	354	58.1269	49.1587
SBP	CSFM-Tiny	355	114.89	124.273
SBP	AutoEncoder	355	114.89	133.035
DBP	CSFM-Tiny	355	54.1854	60.2861
DBP	AutoEncoder	355	54.1854	53.1819
SBP	CSFM-Tiny	356	114.616	124.037
SBP	AutoEncoder	356	114.616	124.134
DBP	CSFM-Tiny	356	53.1451	57.6593
DBP	AutoEncoder	356	53.1451	48.5094
SBP	CSFM-Tiny	357	111.603	123.182
SBP	AutoEncoder	357	111.603	114.497
DBP	CSFM-Tiny	357	51.6592	64.8949
DBP	AutoEncoder	357	51.6592	53.5809
SBP	CSFM-Tiny	358	111.495	119.504
SBP	AutoEncoder	358	111.495	124.228
DBP	CSFM-Tiny	358	53.3407	55.4693
DBP	AutoEncoder	358	53.3407	57.376
SBP	CSFM-Tiny	359	123.481	125.139
SBP	AutoEncoder	359	123.481	122.037
DBP	CSFM-Tiny	359	63.8554	59.5692
DBP	AutoEncoder	359	63.8554	52.4975
SBP	CSFM-Tiny	360	96.7669	99.4064
SBP	AutoEncoder	360	96.7669	104.187
DBP	CSFM-Tiny	360	52.907	50.8408
DBP	AutoEncoder	360	52.907	53.8183
SBP	CSFM-Tiny	361	95.225	93.6914
SBP	AutoEncoder	361	95.225	96.758
DBP	CSFM-Tiny	361	52.6194	51.1932
DBP	AutoEncoder	361	52.6194	46.9764
SBP	CSFM-Tiny	362	95.136	101.806
SBP	AutoEncoder	362	95.136	99.8571
DBP	CSFM-Tiny	362	55.3313	57.2836
DBP	AutoEncoder	362	55.3313	48.7643
SBP	CSFM-Tiny	363	89.2953	92.4613
SBP	AutoEncoder	363	89.2953	98.5073
DBP	CSFM-Tiny	363	48.7901	50.1586
DBP	AutoEncoder	363	48.7901	46.2119
SBP	CSFM-Tiny	364	88.709	92.3308
SBP	AutoEncoder	364	88.709	104.984
DBP	CSFM-Tiny	364	49.431	53.5233
DBP	AutoEncoder	364	49.431	50.8437
SBP	CSFM-Tiny	365	89.3597	89.9589
SBP	AutoEncoder	365	89.3597	100.3
DBP	CSFM-Tiny	365	49.1859	47.1597
DBP	AutoEncoder	365	49.1859	50.4606
SBP	CSFM-Tiny	366	86.123	94.7264
SBP	AutoEncoder	366	86.123	110.603
DBP	CSFM-Tiny	366	48.9288	53.0453
DBP	AutoEncoder	366	48.9288	50.6586
SBP	CSFM-Tiny	367	81.4886	89.5681
SBP	AutoEncoder	367	81.4886	108.306
DBP	CSFM-Tiny	367	48.1013	46.6416
DBP	AutoEncoder	367	48.1013	46.8479
SBP	CSFM-Tiny	368	80.4725	90.5584
SBP	AutoEncoder	368	80.4725	100.203
DBP	CSFM-Tiny	368	46.8608	50.1926
DBP	AutoEncoder	368	46.8608	50.158
SBP	CSFM-Tiny	369	103.181	97.0519
SBP	AutoEncoder	369	103.181	124.798
DBP	CSFM-Tiny	369	60.4225	53.1422
DBP	AutoEncoder	369	60.4225	60.3161
SBP	CSFM-Tiny	370	92.096	94.7134
SBP	AutoEncoder	370	92.096	111.636
DBP	CSFM-Tiny	370	52.7899	47.4278
DBP	AutoEncoder	370	52.7899	56.8727
SBP	CSFM-Tiny	371	90.2557	100.533
SBP	AutoEncoder	371	90.2557	117.011
DBP	CSFM-Tiny	371	51.0738	48.9945
DBP	AutoEncoder	371	51.0738	52.7747
SBP	CSFM-Tiny	372	83.2438	85.44
SBP	AutoEncoder	372	83.2438	101.299
DBP	CSFM-Tiny	372	47.6104	48.7552
DBP	AutoEncoder	372	47.6104	49.0523
SBP	CSFM-Tiny	373	77.0399	88.7034
SBP	AutoEncoder	373	77.0399	96.3295
DBP	CSFM-Tiny	373	43.785	49.3688
DBP	AutoEncoder	373	43.785	47.0899
SBP	CSFM-Tiny	374	84.4724	96.8627
SBP	AutoEncoder	374	84.4724	103.99
DBP	CSFM-Tiny	374	49.6826	52.6333
DBP	AutoEncoder	374	49.6826	51.9701
SBP	CSFM-Tiny	375	81.8721	88.3362
SBP	AutoEncoder	375	81.8721	101.152
DBP	CSFM-Tiny	375	47.842	47.4304
DBP	AutoEncoder	375	47.842	47.3826
SBP	CSFM-Tiny	376	92.8554	99.5359
SBP	AutoEncoder	376	92.8554	110.24
DBP	CSFM-Tiny	376	53.3052	50.7178
DBP	AutoEncoder	376	53.3052	49.2216
SBP	CSFM-Tiny	377	95.7853	97.3552
SBP	AutoEncoder	377	95.7853	106.15
DBP	CSFM-Tiny	377	55.3175	47.7067
DBP	AutoEncoder	377	55.3175	52.436
SBP	CSFM-Tiny	378	105.579	100.578
SBP	AutoEncoder	378	105.579	100.415
DBP	CSFM-Tiny	378	55.1039	46.3895
DBP	AutoEncoder	378	55.1039	53.1527
SBP	CSFM-Tiny	379	85.8476	87.2812
SBP	AutoEncoder	379	85.8476	98.0375
DBP	CSFM-Tiny	379	47.4319	41.9633
DBP	AutoEncoder	379	47.4319	45.1416
SBP	CSFM-Tiny	380	87.3409	95.7786
SBP	AutoEncoder	380	87.3409	111.375
DBP	CSFM-Tiny	380	48.1066	49.1016
DBP	AutoEncoder	380	48.1066	47.9571
SBP	CSFM-Tiny	381	82.2298	83.8374
SBP	AutoEncoder	381	82.2298	103.004
DBP	CSFM-Tiny	381	45.3313	43.5582
DBP	AutoEncoder	381	45.3313	46.574
SBP	CSFM-Tiny	382	87.6669	92.456
SBP	AutoEncoder	382	87.6669	102.747
DBP	CSFM-Tiny	382	49.6783	44.9202
DBP	AutoEncoder	382	49.6783	49.8636
SBP	CSFM-Tiny	383	84.4349	88.1413
SBP	AutoEncoder	383	84.4349	105.68
DBP	CSFM-Tiny	383	47.0162	42.8097
DBP	AutoEncoder	383	47.0162	45.4971
SBP	CSFM-Tiny	384	109.621	99.1362
SBP	AutoEncoder	384	109.621	114.835
DBP	CSFM-Tiny	384	61.4188	47.2361
DBP	AutoEncoder	384	61.4188	53.1548
SBP	CSFM-Tiny	385	107.994	88.2254
SBP	AutoEncoder	385	107.994	107.91
DBP	CSFM-Tiny	385	59.4205	45.5519
DBP	AutoEncoder	385	59.4205	52.0313
SBP	CSFM-Tiny	386	100.398	97.3881
SBP	AutoEncoder	386	100.398	99.8808
DBP	CSFM-Tiny	386	54.8552	44.0509
DBP	AutoEncoder	386	54.8552	45.7055
SBP	CSFM-Tiny	387	99.4372	96.4516
SBP	AutoEncoder	387	99.4372	98.239
DBP	CSFM-Tiny	387	54.678	44.7039
DBP	AutoEncoder	387	54.678	46.6719
SBP	CSFM-Tiny	388	94.0409	92.5028
SBP	AutoEncoder	388	94.0409	95.0015
DBP	CSFM-Tiny	388	51.328	41.4319
DBP	AutoEncoder	388	51.328	43.8867
SBP	CSFM-Tiny	389	93.0992	96.6313
SBP	AutoEncoder	389	93.0992	100.179
DBP	CSFM-Tiny	389	50.3291	43.7508
DBP	AutoEncoder	389	50.3291	46.8206
SBP	CSFM-Tiny	390	79.5687	95.3536
SBP	AutoEncoder	390	79.5687	95.5256
DBP	CSFM-Tiny	390	45.5304	44.1285
DBP	AutoEncoder	390	45.5304	42.2688
SBP	CSFM-Tiny	391	80.1186	94.8435
SBP	AutoEncoder	391	80.1186	92.8052
DBP	CSFM-Tiny	391	41.4232	43.9444
DBP	AutoEncoder	391	41.4232	43.0358
SBP	CSFM-Tiny	392	95.6075	92.7421
SBP	AutoEncoder	392	95.6075	100.054
DBP	CSFM-Tiny	392	51.2627	43.1345
DBP	AutoEncoder	392	51.2627	44.3378
SBP	CSFM-Tiny	393	93.6628	92.555
SBP	AutoEncoder	393	93.6628	110.899
DBP	CSFM-Tiny	393	49.2696	43.3995
DBP	AutoEncoder	393	49.2696	45.44
SBP	CSFM-Tiny	394	91.3402	107.48
SBP	AutoEncoder	394	91.3402	108.455
DBP	CSFM-Tiny	394	46.7424	45.174
DBP	AutoEncoder	394	46.7424	46.5686
SBP	CSFM-Tiny	395	84.8329	87.5624
SBP	AutoEncoder	395	84.8329	95.9844
DBP	CSFM-Tiny	395	41.5588	41.2058
DBP	AutoEncoder	395	41.5588	43.7632
SBP	CSFM-Tiny	396	80.331	82.7208
SBP	AutoEncoder	396	80.331	90.4449
DBP	CSFM-Tiny	396	38.9767	40.7442
DBP	AutoEncoder	396	38.9767	40.4791
SBP	CSFM-Tiny	397	87.5547	87.8397
SBP	AutoEncoder	397	87.5547	110.591
DBP	CSFM-Tiny	397	40.4675	42.605
DBP	AutoEncoder	397	40.4675	46.4448
SBP	CSFM-Tiny	398	85.3469	97.4093
SBP	AutoEncoder	398	85.3469	119.517
DBP	CSFM-Tiny	398	39.5371	38.4933
DBP	AutoEncoder	398	39.5371	52.4377
SBP	CSFM-Tiny	399	107.109	110.582
SBP	AutoEncoder	399	107.109	117.132
DBP	CSFM-Tiny	399	52.3626	61.3901
DBP	AutoEncoder	399	52.3626	46.9149
SBP	CSFM-Tiny	400	127.699	116.438
SBP	AutoEncoder	400	127.699	140.555
DBP	CSFM-Tiny	400	46.0015	45.1662
DBP	AutoEncoder	400	46.0015	53.6201
SBP	CSFM-Tiny	401	158.032	164.786
SBP	AutoEncoder	401	158.032	144.466
DBP	CSFM-Tiny	401	56.4163	61.8845
DBP	AutoEncoder	401	56.4163	63.4247
SBP	CSFM-Tiny	402	93.0658	97.8843
SBP	AutoEncoder	402	93.0658	115.564
DBP	CSFM-Tiny	402	34.7422	39.9899
DBP	AutoEncoder	402	34.7422	48.3951
SBP	CSFM-Tiny	403	89.4048	91.3344
SBP	AutoEncoder	403	89.4048	108.451
DBP	CSFM-Tiny	403	33.559	37.3675
DBP	AutoEncoder	403	33.559	44.96
SBP	CSFM-Tiny	404	128.323	132.417
SBP	AutoEncoder	404	128.323	143.908
DBP	CSFM-Tiny	404	57.8934	52.8229
DBP	AutoEncoder	404	57.8934	70.1501
SBP	CSFM-Tiny	405	125.456	127.076
SBP	AutoEncoder	405	125.456	135.705
DBP	CSFM-Tiny	405	55.0637	49.275
DBP	AutoEncoder	405	55.0637	51.4292
SBP	CSFM-Tiny	406	121.538	127.853
SBP	AutoEncoder	406	121.538	124.502
DBP	CSFM-Tiny	406	52.7147	55.1878
DBP	AutoEncoder	406	52.7147	46.6519
SBP	CSFM-Tiny	407	116.903	124.895
SBP	AutoEncoder	407	116.903	122.795
DBP	CSFM-Tiny	407	51.4417	50.9494
DBP	AutoEncoder	407	51.4417	47.1188
SBP	CSFM-Tiny	408	129.863	131.665
SBP	AutoEncoder	408	129.863	130.457
DBP	CSFM-Tiny	408	55.9055	49.687
DBP	AutoEncoder	408	55.9055	49.1981
SBP	CSFM-Tiny	409	124.015	130.044
SBP	AutoEncoder	409	124.015	125.09
DBP	CSFM-Tiny	409	52.7265	53.3532
DBP	AutoEncoder	409	52.7265	46.0435
SBP	CSFM-Tiny	410	135.798	139.288
SBP	AutoEncoder	410	135.798	137.572
DBP	CSFM-Tiny	410	58.5539	53.183
DBP	AutoEncoder	410	58.5539	51.7229
SBP	CSFM-Tiny	411	129.544	134.705
SBP	AutoEncoder	411	129.544	135.099
DBP	CSFM-Tiny	411	56.3678	55.5415
DBP	AutoEncoder	411	56.3678	51.5227
SBP	CSFM-Tiny	412	124.1	135.794
SBP	AutoEncoder	412	124.1	126.964
DBP	CSFM-Tiny	412	54.1603	55.7286
DBP	AutoEncoder	412	54.1603	48.8898
SBP	CSFM-Tiny	413	123.468	136.994
SBP	AutoEncoder	413	123.468	129.173
DBP	CSFM-Tiny	413	53.8164	52.905
DBP	AutoEncoder	413	53.8164	49.7599
SBP	CSFM-Tiny	414	121.471	125.714
SBP	AutoEncoder	414	121.471	125.012
DBP	CSFM-Tiny	414	53.4774	48.0913
DBP	AutoEncoder	414	53.4774	49.3822
SBP	CSFM-Tiny	415	123.402	123.552
SBP	AutoEncoder	415	123.402	128.262
DBP	CSFM-Tiny	415	54.574	49.3226
DBP	AutoEncoder	415	54.574	51.9026
SBP	CSFM-Tiny	416	135.676	134.776
SBP	AutoEncoder	416	135.676	138.244
DBP	CSFM-Tiny	416	59.3837	53.9458
DBP	AutoEncoder	416	59.3837	52.637
SBP	CSFM-Tiny	417	125.323	127.403
SBP	AutoEncoder	417	125.323	139.068
DBP	CSFM-Tiny	417	55.1139	50.4652
DBP	AutoEncoder	417	55.1139	58.7832
SBP	CSFM-Tiny	418	119.565	122.958
SBP	AutoEncoder	418	119.565	131.092
DBP	CSFM-Tiny	418	52.9723	48.3178
DBP	AutoEncoder	418	52.9723	48.9375
SBP	CSFM-Tiny	419	119.462	117.772
SBP	AutoEncoder	419	119.462	127.836
DBP	CSFM-Tiny	419	55.3278	50.4391
DBP	AutoEncoder	419	55.3278	49.9685
SBP	CSFM-Tiny	420	113.415	119.419
SBP	AutoEncoder	420	113.415	123.09
DBP	CSFM-Tiny	420	50.2607	47.8575
DBP	AutoEncoder	420	50.2607	46.0777
SBP	CSFM-Tiny	421	120.087	125.142
SBP	AutoEncoder	421	120.087	124.79
DBP	CSFM-Tiny	421	55.0004	49.806
DBP	AutoEncoder	421	55.0004	48.1186
SBP	CSFM-Tiny	422	112.162	110.441
SBP	AutoEncoder	422	112.162	129.423
DBP	CSFM-Tiny	422	43.983	41.8766
DBP	AutoEncoder	422	43.983	44.3426
SBP	CSFM-Tiny	423	111.985	119.502
SBP	AutoEncoder	423	111.985	124.442
DBP	CSFM-Tiny	423	45.5541	44.7411
DBP	AutoEncoder	423	45.5541	49.1737
SBP	CSFM-Tiny	424	109.953	115.424
SBP	AutoEncoder	424	109.953	112.854
DBP	CSFM-Tiny	424	43.9745	41.8395
DBP	AutoEncoder	424	43.9745	43.7394
SBP	CSFM-Tiny	425	107.561	102.022
SBP	AutoEncoder	425	107.561	109.781
DBP	CSFM-Tiny	425	43.3818	40.9877
DBP	AutoEncoder	425	43.3818	44.9397
SBP	CSFM-Tiny	426	112.521	121.528
SBP	AutoEncoder	426	112.521	116.48
DBP	CSFM-Tiny	426	50.9329	47.6862
DBP	AutoEncoder	426	50.9329	44.9401
SBP	CSFM-Tiny	427	112.412	109.589
SBP	AutoEncoder	427	112.412	140.037
DBP	CSFM-Tiny	427	45.7307	44.52
DBP	AutoEncoder	427	45.7307	49.4637
SBP	CSFM-Tiny	428	116.508	124.208
SBP	AutoEncoder	428	116.508	130.744
DBP	CSFM-Tiny	428	47.7252	47.5488
DBP	AutoEncoder	428	47.7252	46.8298
SBP	CSFM-Tiny	429	111.987	112.429
SBP	AutoEncoder	429	111.987	120.178
DBP	CSFM-Tiny	429	44.9736	40.768
DBP	AutoEncoder	429	44.9736	44.4128
SBP	CSFM-Tiny	430	108.026	109.357
SBP	AutoEncoder	430	108.026	115.406
DBP	CSFM-Tiny	430	47.3097	43.2455
DBP	AutoEncoder	430	47.3097	48.2792
SBP	CSFM-Tiny	431	106.428	109.844
SBP	AutoEncoder	431	106.428	109.232
DBP	CSFM-Tiny	431	47.2066	43.2599
DBP	AutoEncoder	431	47.2066	47.6865
SBP	CSFM-Tiny	432	104.4	104.403
SBP	AutoEncoder	432	104.4	106.219
DBP	CSFM-Tiny	432	46.2401	42.6218
DBP	AutoEncoder	432	46.2401	47.918
SBP	CSFM-Tiny	433	107.04	111.584
SBP	AutoEncoder	433	107.04	110.761
DBP	CSFM-Tiny	433	45.1941	42.9475
DBP	AutoEncoder	433	45.1941	46.4608
SBP	CSFM-Tiny	434	101.121	101.97
SBP	AutoEncoder	434	101.121	109.056
DBP	CSFM-Tiny	434	42.7043	41.4886
DBP	AutoEncoder	434	42.7043	47.0831
SBP	CSFM-Tiny	435	101.188	101.012
SBP	AutoEncoder	435	101.188	112.082
DBP	CSFM-Tiny	435	38.2705	39.4019
DBP	AutoEncoder	435	38.2705	42.1872
SBP	CSFM-Tiny	436	109.967	113.33
SBP	AutoEncoder	436	109.967	127.193
DBP	CSFM-Tiny	436	42.3481	45.3552
DBP	AutoEncoder	436	42.3481	50.48
SBP	CSFM-Tiny	437	109.549	112.146
SBP	AutoEncoder	437	109.549	121.909
DBP	CSFM-Tiny	437	40.6281	42.1487
DBP	AutoEncoder	437	40.6281	50.5519
SBP	CSFM-Tiny	438	113.368	117.749
SBP	AutoEncoder	438	113.368	125.441
DBP	CSFM-Tiny	438	38.0057	39.4737
DBP	AutoEncoder	438	38.0057	52.9812
SBP	CSFM-Tiny	439	128.693	128.211
SBP	AutoEncoder	439	128.693	140.623
DBP	CSFM-Tiny	439	50.8466	54.9665
DBP	AutoEncoder	439	50.8466	72.6642
SBP	CSFM-Tiny	440	132.621	120
SBP	AutoEncoder	440	132.621	136.445
DBP	CSFM-Tiny	440	70.2281	60.0383
DBP	AutoEncoder	440	70.2281	62.7085
SBP	CSFM-Tiny	441	134.459	127.134
SBP	AutoEncoder	441	134.459	124.548
DBP	CSFM-Tiny	441	73.4323	69.6249
DBP	AutoEncoder	441	73.4323	63.271
SBP	CSFM-Tiny	442	133.715	124.157
SBP	AutoEncoder	442	133.715	125.836
DBP	CSFM-Tiny	442	73.1249	66.2508
DBP	AutoEncoder	442	73.1249	57.2098
SBP	CSFM-Tiny	443	127.313	115.46
SBP	AutoEncoder	443	127.313	123.937
DBP	CSFM-Tiny	443	66.2982	62.839
DBP	AutoEncoder	443	66.2982	53.8674
SBP	CSFM-Tiny	444	120.911	118.933
SBP	AutoEncoder	444	120.911	125.047
DBP	CSFM-Tiny	444	62.4588	66.8261
DBP	AutoEncoder	444	62.4588	62.1965
SBP	CSFM-Tiny	445	121.318	118.103
SBP	AutoEncoder	445	121.318	126.934
DBP	CSFM-Tiny	445	62.5204	64.8923
DBP	AutoEncoder	445	62.5204	66.2964
SBP	CSFM-Tiny	446	114.956	128.872
SBP	AutoEncoder	446	114.956	114.016
DBP	CSFM-Tiny	446	58.5757	64.7129
DBP	AutoEncoder	446	58.5757	55.4686
SBP	CSFM-Tiny	447	114.169	125.54
SBP	AutoEncoder	447	114.169	107.471
DBP	CSFM-Tiny	447	58.1769	67.3645
DBP	AutoEncoder	447	58.1769	49.6661
SBP	CSFM-Tiny	448	115.665	121.652
SBP	AutoEncoder	448	115.665	120.365
DBP	CSFM-Tiny	448	59.4518	66.4639
DBP	AutoEncoder	448	59.4518	53.4506
SBP	CSFM-Tiny	449	122.363	129.89
SBP	AutoEncoder	449	122.363	131.023
DBP	CSFM-Tiny	449	64.0309	69.0798
DBP	AutoEncoder	449	64.0309	58.8071
SBP	CSFM-Tiny	450	143.32	151.209
SBP	AutoEncoder	450	143.32	145.947
DBP	CSFM-Tiny	450	77.9028	78.3428
DBP	AutoEncoder	450	77.9028	67.36
SBP	CSFM-Tiny	451	146.97	146.346
SBP	AutoEncoder	451	146.97	148.36
DBP	CSFM-Tiny	451	80.7148	77.9559
DBP	AutoEncoder	451	80.7148	73.7355
SBP	CSFM-Tiny	452	148.043	149.966
SBP	AutoEncoder	452	148.043	146.275
DBP	CSFM-Tiny	452	80.8618	79.3591
DBP	AutoEncoder	452	80.8618	75.8994
SBP	CSFM-Tiny	453	142.3	141.919
SBP	AutoEncoder	453	142.3	140.892
DBP	CSFM-Tiny	453	77.5318	73.2952
DBP	AutoEncoder	453	77.5318	61.8152
SBP	CSFM-Tiny	454	146.941	142.439
SBP	AutoEncoder	454	146.941	145.574
DBP	CSFM-Tiny	454	80.7001	77.4661
DBP	AutoEncoder	454	80.7001	72.8119
SBP	CSFM-Tiny	455	145.562	152.014
SBP	AutoEncoder	455	145.562	149.286
DBP	CSFM-Tiny	455	79.7339	80.9517
DBP	AutoEncoder	455	79.7339	70.0007
SBP	CSFM-Tiny	456	146.577	149.096
SBP	AutoEncoder	456	146.577	144.115
DBP	CSFM-Tiny	456	80.7103	82.2826
DBP	AutoEncoder	456	80.7103	71.8013
SBP	CSFM-Tiny	457	140.701	145.376
SBP	AutoEncoder	457	140.701	146.285
DBP	CSFM-Tiny	457	77.5254	77.9942
DBP	AutoEncoder	457	77.5254	66.2076
SBP	CSFM-Tiny	458	138.849	151.507
SBP	AutoEncoder	458	138.849	142.08
DBP	CSFM-Tiny	458	76.3133	77.2223
DBP	AutoEncoder	458	76.3133	57.5735
SBP	CSFM-Tiny	459	142.417	144.379
SBP	AutoEncoder	459	142.417	150.071
DBP	CSFM-Tiny	459	78.9744	78.5398
DBP	AutoEncoder	459	78.9744	69.7136
SBP	CSFM-Tiny	460	141.073	143.626
SBP	AutoEncoder	460	141.073	147.217
DBP	CSFM-Tiny	460	77.6272	72.9172
DBP	AutoEncoder	460	77.6272	66.7662
SBP	CSFM-Tiny	461	139.783	142.282
SBP	AutoEncoder	461	139.783	150.086
DBP	CSFM-Tiny	461	76.8437	73.946
DBP	AutoEncoder	461	76.8437	65.4626
SBP	CSFM-Tiny	462	144.696	142.568
SBP	AutoEncoder	462	144.696	135.022
DBP	CSFM-Tiny	462	81.625	80.7142
DBP	AutoEncoder	462	81.625	62.9653
SBP	CSFM-Tiny	463	136.517	143.957
SBP	AutoEncoder	463	136.517	141.743
DBP	CSFM-Tiny	463	75.106	73.8357
DBP	AutoEncoder	463	75.106	67.0791
SBP	CSFM-Tiny	464	136.533	137.039
SBP	AutoEncoder	464	136.533	139.557
DBP	CSFM-Tiny	464	74.445	72.0304
DBP	AutoEncoder	464	74.445	66.4496
SBP	CSFM-Tiny	465	136.879	142.273
SBP	AutoEncoder	465	136.879	137.585
DBP	CSFM-Tiny	465	74.5812	74.2853
DBP	AutoEncoder	465	74.5812	68.4394
SBP	CSFM-Tiny	466	136.51	143.381
SBP	AutoEncoder	466	136.51	138.951
DBP	CSFM-Tiny	466	74.2526	74.4545
DBP	AutoEncoder	466	74.2526	68.3493
SBP	CSFM-Tiny	467	135.464	138.97
SBP	AutoEncoder	467	135.464	138.339
DBP	CSFM-Tiny	467	73.4798	70.6642
DBP	AutoEncoder	467	73.4798	68.9565
SBP	CSFM-Tiny	468	131.435	139.471
SBP	AutoEncoder	468	131.435	132.182
DBP	CSFM-Tiny	468	70.1036	70.1709
DBP	AutoEncoder	468	70.1036	62.18
SBP	CSFM-Tiny	469	148.438	163.358
SBP	AutoEncoder	469	148.438	139.687
DBP	CSFM-Tiny	469	85.9174	88.1461
DBP	AutoEncoder	469	85.9174	69.0047
SBP	CSFM-Tiny	470	144.604	152.532
SBP	AutoEncoder	470	144.604	142.459
DBP	CSFM-Tiny	470	80.7877	79.9172
DBP	AutoEncoder	470	80.7877	66.5423
SBP	CSFM-Tiny	471	137.868	141.446
SBP	AutoEncoder	471	137.868	141.119
DBP	CSFM-Tiny	471	75.9023	71.7275
DBP	AutoEncoder	471	75.9023	60.8578
SBP	CSFM-Tiny	472	125.371	124.916
SBP	AutoEncoder	472	125.371	132.12
DBP	CSFM-Tiny	472	67.1293	66.3655
DBP	AutoEncoder	472	67.1293	61.2976
SBP	CSFM-Tiny	473	121.182	127.568
SBP	AutoEncoder	473	121.182	126.226
DBP	CSFM-Tiny	473	65.0112	67.4799
DBP	AutoEncoder	473	65.0112	59.4369
SBP	CSFM-Tiny	474	119.814	124.363
SBP	AutoEncoder	474	119.814	121.192
DBP	CSFM-Tiny	474	64.0632	67.2882
DBP	AutoEncoder	474	64.0632	62.3589
SBP	CSFM-Tiny	475	121.683	114.557
SBP	AutoEncoder	475	121.683	129.278
DBP	CSFM-Tiny	475	64.7576	63.2407
DBP	AutoEncoder	475	64.7576	64.9174
SBP	CSFM-Tiny	476	117.447	116.978
SBP	AutoEncoder	476	117.447	127.25
DBP	CSFM-Tiny	476	61.6606	62.2967
DBP	AutoEncoder	476	61.6606	56.0382
SBP	CSFM-Tiny	477	118.213	124.695
SBP	AutoEncoder	477	118.213	114.573
DBP	CSFM-Tiny	477	63.1189	64.4114
DBP	AutoEncoder	477	63.1189	56.6529
SBP	CSFM-Tiny	478	121.074	137.126
SBP	AutoEncoder	478	121.074	122.816
DBP	CSFM-Tiny	478	64.081	64.2766
DBP	AutoEncoder	478	64.081	58.2229
SBP	CSFM-Tiny	479	125.942	132.798
SBP	AutoEncoder	479	125.942	127.923
DBP	CSFM-Tiny	479	71.2938	68.1375
DBP	AutoEncoder	479	71.2938	64.9099
SBP	CSFM-Tiny	480	148.544	140.25
SBP	AutoEncoder	480	148.544	159.087
DBP	CSFM-Tiny	480	90.4508	80.2532
DBP	AutoEncoder	480	90.4508	76.3656
SBP	CSFM-Tiny	481	146.963	141.843
SBP	AutoEncoder	481	146.963	155.402
DBP	CSFM-Tiny	481	88.4097	80.9196
DBP	AutoEncoder	481	88.4097	82.8963
SBP	CSFM-Tiny	482	142.978	151.333
SBP	AutoEncoder	482	142.978	143.287
DBP	CSFM-Tiny	482	85.4665	82.4944
DBP	AutoEncoder	482	85.4665	65.238
SBP	CSFM-Tiny	483	138.873	128.517
SBP	AutoEncoder	483	138.873	144.243
DBP	CSFM-Tiny	483	83.224	74.1653
DBP	AutoEncoder	483	83.224	74.1002
SBP	CSFM-Tiny	484	133.784	134.912
SBP	AutoEncoder	484	133.784	142.804
DBP	CSFM-Tiny	484	84.3106	83.1886
DBP	AutoEncoder	484	84.3106	64.9798
SBP	CSFM-Tiny	485	133.103	130.514
SBP	AutoEncoder	485	133.103	138.32
DBP	CSFM-Tiny	485	84.0344	78.5878
DBP	AutoEncoder	485	84.0344	62.2009
SBP	CSFM-Tiny	486	132.168	132.222
SBP	AutoEncoder	486	132.168	129.721
DBP	CSFM-Tiny	486	83.2224	81.0929
DBP	AutoEncoder	486	83.2224	65.1922
SBP	CSFM-Tiny	487	123.818	128.946
SBP	AutoEncoder	487	123.818	144.363
DBP	CSFM-Tiny	487	78.972	79.2369
DBP	AutoEncoder	487	78.972	70.529
SBP	CSFM-Tiny	488	111.099	114.281
SBP	AutoEncoder	488	111.099	128.062
DBP	CSFM-Tiny	488	69.6471	66.6695
DBP	AutoEncoder	488	69.6471	66.5562
SBP	CSFM-Tiny	489	115.731	114.971
SBP	AutoEncoder	489	115.731	132.836
DBP	CSFM-Tiny	489	70.582	64.7778
DBP	AutoEncoder	489	70.582	64.6703
SBP	CSFM-Tiny	490	111.194	116.532
SBP	AutoEncoder	490	111.194	131.104
DBP	CSFM-Tiny	490	68.4035	67.9705
DBP	AutoEncoder	490	68.4035	60.5683
SBP	CSFM-Tiny	491	107.377	117.997
SBP	AutoEncoder	491	107.377	126.186
DBP	CSFM-Tiny	491	69.2878	68.4278
DBP	AutoEncoder	491	69.2878	64.5788
SBP	CSFM-Tiny	492	131.874	142.264
SBP	AutoEncoder	492	131.874	137.836
DBP	CSFM-Tiny	492	79.4672	82.8452
DBP	AutoEncoder	492	79.4672	74.41
SBP	CSFM-Tiny	493	128.01	137.447
SBP	AutoEncoder	493	128.01	133.363
DBP	CSFM-Tiny	493	77.3411	77.5653
DBP	AutoEncoder	493	77.3411	74.2674
SBP	CSFM-Tiny	494	126.563	132.504
SBP	AutoEncoder	494	126.563	132.34
DBP	CSFM-Tiny	494	76.6188	77.3388
DBP	AutoEncoder	494	76.6188	68.5914
SBP	CSFM-Tiny	495	126.13	124.79
SBP	AutoEncoder	495	126.13	131.543
DBP	CSFM-Tiny	495	76.9518	73.2291
DBP	AutoEncoder	495	76.9518	69.3053
SBP	CSFM-Tiny	496	123.684	123.635
SBP	AutoEncoder	496	123.684	135.915
DBP	CSFM-Tiny	496	76.2263	71.3613
DBP	AutoEncoder	496	76.2263	72.0785
SBP	CSFM-Tiny	497	114.141	118.266
SBP	AutoEncoder	497	114.141	122.832
DBP	CSFM-Tiny	497	71.6316	71.2154
DBP	AutoEncoder	497	71.6316	63.1792
SBP	CSFM-Tiny	498	129.046	123.958
SBP	AutoEncoder	498	129.046	138.28
DBP	CSFM-Tiny	498	80.8309	76.1087
DBP	AutoEncoder	498	80.8309	78.2522
SBP	CSFM-Tiny	499	135.397	130.209
SBP	AutoEncoder	499	135.397	145.972
DBP	CSFM-Tiny	499	84.2792	77.2616
[truncated: 204,881+ more rows]

## Sheet: Fig_d_Mortality_ROC
	ResNet1d 18			ResNet1d 34			ResNet1d 50			ResNet1d 101			Inception1d			MSDNN			CSFM-Tiny			CSFM-Base			CSFM-Large
	predictions	targets		predictions	targets		predictions	targets		predictions	targets		predictions	targets		predictions	targets		predictions	targets		predictions	targets		predictions	targets
	0.000901204	0		0.00191029	0		0.00201376	0		0.00149506	0		0.00132574	0		0.00302905	0		0.215903	0		0.221663	0		0.223124	0
	0.0024199	0		0.00873447	0		0.00742068	0		0.0102707	0		0.00514003	0		0.0110482	0		0.243478	0		0.25529	0		0.235873	0
	0.0264188	0		0.0593635	0		0.0221541	0		0.0344789	0		0.0102188	0		0.0599483	0		0.453274	0		0.455201	0		0.435788	0
	0.00222776	0		0.00619943	0		0.00393171	0		0.00203278	0		0.00376536	0		0.00497327	0		0.225418	0		0.239827	0		0.234216	0
	0.00289074	0		0.00778119	0		0.0104475	0		0.00552457	0		0.00665681	0		0.00769786	0		0.241075	0		0.244518	0		0.263579	0
	0.00272676	0		0.00651231	0		0.00545059	0		0.00237305	0		0.00199932	0		0.00383361	0		0.274781	0		0.216735	0		0.226386	0
	0.00900096	0		0.0141839	0		0.015854	0		0.0273468	0		0.0197792	0		0.0230613	0		0.226394	0		0.219652	0		0.233161	0
	0.00157011	0		0.00348884	0		0.00661858	0		0.00652431	0		0.0046836	0		0.0106135	0		0.211592	0		0.212862	0		0.225657	0
	0.00451896	1		0.00876536	1		0.00585432	1		0.0104811	1		0.00478189	1		0.00914965	1		0.317876	1		0.264887	1		0.294515	1
	0.0261931	0		0.0321655	0		0.0286005	0		0.0306144	0		0.0349844	0		0.0193058	0		0.35456	0		0.282938	0		0.298958	0
	0.00728441	0		0.0109593	0		0.0124727	0		0.0116172	0		0.0138457	0		0.0122655	0		0.271465	0		0.326044	0		0.304079	0
	0.000293314	0		0.00159572	0		0.000715666	0		8.52912e-05	0		0.000583422	0		0.00158731	0		0.197136	0		0.212075	0		0.229197	0
	0.00909728	0		0.024577	0		0.0293511	0		0.0215667	0		0.0161698	0		0.0200564	0		0.317017	0		0.322661	0		0.305608	0
	0.000719783	0		0.00584449	0		0.00216328	0		0.00198963	0		0.00313001	0		0.00429289	0		0.235278	0		0.232477	0		0.239178	0
	0.00172615	0		0.00233002	0		0.00139446	0		0.00254915	0		0.00170463	0		0.00102907	0		0.198321	0		0.206818	0		0.224052	0
	0.00506091	0		0.0112032	0		0.00342483	0		0.0492305	0		0.0059913	0		0.013625	0		0.2601	0		0.290863	0		0.259065	0
	0.00459888	0		0.00657252	0		0.00919227	0		0.00279343	0		0.0015751	0		0.00373498	0		0.270843	0		0.248637	0		0.244337	0
	0.00390799	0		0.00657502	0		0.0153853	0		0.0230234	0		0.0136306	0		0.00806008	0		0.221836	0		0.228652	0		0.233346	0
	0.00261531	0		0.0110189	0		0.00696232	0		0.00755612	0		0.00558182	0		0.011436	0		0.227446	0		0.22044	0		0.223398	0
	0.00324005	0		0.00903728	0		0.0100508	0		0.00777891	0		0.00689291	0		0.00902731	0		0.283132	0		0.241156	0		0.257482	0
	0.000605486	0		0.00281097	0		0.00287404	0		0.000160979	0		0.00142566	0		0.00218398	0		0.21352	0		0.230704	0		0.221245	0
	0.00112146	0		0.00195535	0		0.00131273	0		0.000874225	0		0.00146102	0		0.00164398	0		0.213081	0		0.22202	0		0.222517	0
	0.000489975	0		0.00264123	0		0.00120024	0		0.000475198	0		0.00108398	0		0.00665684	0		0.224171	0		0.222368	0		0.219435	0
	0.0107776	0		0.0147569	0		0.00554835	0		0.0501403	0		0.0108993	0		0.0146197	0		0.285577	0		0.238283	0		0.223996	0
	0.0137037	0		0.0276273	0		0.00507973	0		0.00475692	0		0.0095678	0		0.0124757	0		0.266067	0		0.255293	0		0.238294	0
	0.000572479	0		0.00158973	0		0.00230809	0		0.000550997	0		0.00149529	0		0.00584685	0		0.216302	0		0.214204	0		0.220646	0
	0.000708491	0		0.00214671	0		0.00132111	0		0.000126969	0		0.00110056	0		0.00156867	0		0.207637	0		0.21215	0		0.22242	0
	0.0220192	0		0.0185171	0		0.00679176	0		0.0493235	0		0.00721472	0		0.0434512	0		0.302735	0		0.335101	0		0.330838	0
	0.00108351	0		0.00501901	0		0.00124887	0		0.000602327	0		0.00120856	0		0.00624228	0		0.216819	0		0.209097	0		0.230426	0
	0.00897953	0		0.0181131	0		0.0171514	0		0.00339292	0		0.0125242	0		0.0107172	0		0.279802	0		0.217446	0		0.227275	0
	0.00505378	0		0.0171851	0		0.0240295	0		0.0416779	0		0.00615795	0		0.018497	0		0.25247	0		0.282092	0		0.29414	0
	0.00168604	0		0.00259167	0		0.00222573	0		0.0010517	0		0.00238845	0		0.00286156	0		0.205854	0		0.223439	0		0.223728	0
	0.00265582	0		0.00441003	0		0.00638057	0		0.00119493	0		0.00255467	0		0.00270797	0		0.22974	0		0.23229	0		0.226906	0
	0.00664493	0		0.0251385	0		0.00850151	0		0.0833199	0		0.00701071	0		0.040885	0		0.290323	0		0.320352	0		0.300936	0
	0.000817617	0		0.00172213	0		0.00521448	0		0.0111532	0		0.00238247	0		0.00379502	0		0.211266	0		0.232565	0		0.224705	0
	0.0073813	0		0.0122194	0		0.0119477	0		0.0127522	0		0.00694966	0		0.00712309	0		0.240937	0		0.262156	0		0.223957	0
	0.000649765	0		0.00257166	0		0.00662019	0		0.00657641	0		0.00321758	0		0.00203538	0		0.21345	0		0.219898	0		0.220579	0
	0.00554392	0		0.0113425	0		0.00452778	0		0.0112779	0		0.00797415	0		0.0152596	0		0.224777	0		0.210224	0		0.222842	0
	0.0074849	0		0.00355921	0		0.00588476	0		0.00646819	0		0.00313416	0		0.00411383	0		0.270454	0		0.279506	0		0.272288	0
	0.00264811	0		0.00465857	0		0.0104514	0		0.00317212	0		0.00568724	0		0.0069977	0		0.26012	0		0.246634	0		0.253956	0
	0.00321513	0		0.00585898	0		0.00487019	0		0.00466246	0		0.00730731	0		0.00239041	0		0.198132	0		0.214399	0		0.224497	0
	0.0379445	0		0.0404696	0		0.0688362	0		0.0620562	0		0.0397433	0		0.0377471	0		0.400986	0		0.360209	0		0.411929	0
	0.000558064	0		0.00149488	0		0.000736158	0		0.000665251	0		0.000950476	0		0.00115748	0		0.204814	0		0.222678	0		0.223637	0
	0.00105032	0		0.00290161	0		0.00443169	0		0.00703468	0		0.00265709	0		0.00820903	0		0.219953	0		0.268943	0		0.245933	0
	0.00394151	0		0.00718691	0		0.00563312	0		0.00309211	0		0.00545338	0		0.00354346	0		0.276309	0		0.259027	0		0.224482	0
	0.0612655	1		0.052203	1		0.0914951	1		0.0407271	1		0.0448012	1		0.0575922	1		0.394083	1		0.357593	1		0.381007	1
	0.0294744	0		0.0345212	0		0.0392921	0		0.0387226	0		0.0367388	0		0.0334891	0		0.351726	0		0.31787	0		0.430709	0
	0.00318334	0		0.0109385	0		0.00684349	0		0.00566601	0		0.00545808	0		0.0210263	0		0.252028	0		0.242479	0		0.253849	0
	0.00141284	0		0.00115916	0		0.00105444	0		0.00333551	0		0.00166064	0		0.000978949	0		0.202035	0		0.228537	0		0.220082	0
	0.00321803	0		0.00615797	0		0.00265689	0		0.0034306	0		0.00262734	0		0.00607529	0		0.282878	0		0.244236	0		0.236344	0
	0.00365351	0		0.00612215	0		0.0038981	0		0.000462558	0		0.00267159	0		0.00559692	0		0.223951	0		0.2182	0		0.241679	0
	0.0011928	0		0.00406602	0		0.00441664	0		0.00239216	0		0.00352912	0		0.00268863	0		0.211818	0		0.222935	0		0.22971	0
	0.00116771	0		0.00403822	0		0.00246102	0		0.0011999	0		0.00222477	0		0.00307645	0		0.233282	0		0.226482	0		0.229749	0
	0.000531756	0		0.000808014	0		0.000926505	0		0.00123977	0		0.000417819	0		0.00196153	0		0.212728	0		0.216705	0		0.225726	0
	0.0231834	0		0.0180197	0		0.0143212	0		0.0127973	0		0.0177933	0		0.0227459	0		0.343853	0		0.308467	0		0.324721	0
	0.000191497	0		0.000339058	0		0.000715223	0		0.00105238	0		0.000476466	0		0.00133975	0		0.198617	0		0.21178	0		0.223349	0
	0.00832205	0		0.0135243	0		0.00947858	0		0.0120985	0		0.00630307	0		0.00387909	0		0.253019	0		0.277272	0		0.270577	0
	0.00109014	0		0.00155212	0		0.00149689	0		0.00947293	0		0.00229019	0		0.00589588	0		0.217762	0		0.214808	0		0.228737	0
	0.0124749	0		0.0155511	0		0.00881161	0		0.00920452	0		0.00656833	0		0.0156514	0		0.25685	0		0.261261	0		0.253706	0
	0.0618778	0		0.118878	0		0.0568832	0		0.0515722	0		0.0436773	0		0.0413212	0		0.344704	0		0.369409	0		0.352552	0
	0.000242266	0		0.000746745	0		0.0016616	0		0.00166561	0		0.000851307	0		0.00260168	0		0.203335	0		0.217718	0		0.21762	0
	0.000939792	0		0.00196243	0		0.00216972	0		0.000659322	0		0.0012942	0		0.00624928	0		0.216042	0		0.209209	0		0.221928	0
	0.00514813	0		0.0113579	0		0.0110571	0		0.016297	0		0.0108746	0		0.0149856	0		0.20434	0		0.202446	0		0.220895	0
	0.00488885	0		0.0177656	0		0.0117348	0		0.0657368	0		0.0145906	0		0.0213505	0		0.241533	0		0.256662	0		0.233628	0
	0.00113942	0		0.00450046	0		0.00311758	0		0.000805141	0		0.00213569	0		0.00353837	0		0.228069	0		0.215128	0		0.240523	0
	0.00266772	0		0.00416543	0		0.00599318	0		0.00189783	0		0.00289813	0		0.00245651	0		0.222398	0		0.239908	0		0.257247	0
	0.000470742	0		0.00163506	0		0.00084274	0		0.000454655	0		0.000784364	0		0.000860148	0		0.200979	0		0.217611	0		0.223529	0
	0.0571554	0		0.201106	0		0.0414837	0		0.0488779	0		0.0242689	0		0.0364881	0		0.245842	0		0.240332	0		0.229771	0
	0.0152344	0		0.0113202	0		0.00507361	0		0.00576549	0		0.00614149	0		0.0233834	0		0.311046	0		0.246879	0		0.274579	0
	0.00171707	0		0.00456665	0		0.00540464	0		0.00623085	0		0.00789273	0		0.00301867	0		0.228269	0		0.262543	0		0.250109	0
	0.000895591	0		0.0021662	0		0.00149351	0		0.00106134	0		0.000926508	0		0.00189651	0		0.200265	0		0.2232	0		0.229778	0
	0.0023495	0		0.00648797	0		0.00406019	0		0.00352797	0		0.0035744	0		0.00866372	0		0.278899	0		0.284357	0		0.262966	0
	0.000966719	0		0.00347078	0		0.00190082	0		0.00298472	0		0.00317181	0		0.00321983	0		0.245134	0		0.232839	0		0.227751	0
	0.000208001	0		0.000765564	0		0.00086327	0		0.000360246	0		0.000430902	0		0.000521513	0		0.201588	0		0.208864	0		0.223147	0
	0.0020301	0		0.0110516	0		0.0131765	0		0.00194409	0		0.0111001	0		0.0112351	0		0.242269	0		0.228962	0		0.238374	0
	0.00169391	0		0.000983247	0		0.000783208	0		0.000766742	0		0.0008059	0		0.00134703	0		0.199218	0		0.220103	0		0.220305	0
	0.0111829	0		0.0218718	0		0.0157051	0		0.0376729	0		0.0145979	0		0.0174842	0		0.282331	0		0.260503	0		0.263866	0
	0.0151347	0		0.0371313	0		0.0230888	0		0.0136922	0		0.0155051	0		0.0300548	0		0.361069	0		0.317951	0		0.348557	0
	0.00516158	0		0.0228843	0		0.0314596	0		0.033167	0		0.0315703	0		0.0281884	0		0.311963	0		0.304318	0		0.282831	0
	0.000546128	0		0.00126656	0		0.000863983	0		0.000435706	0		0.000516966	0		0.00243512	0		0.213513	0		0.225384	0		0.226613	0
	0.00302656	0		0.00371169	0		0.00645181	0		0.00744451	0		0.00295445	0		0.00400173	0		0.227272	0		0.222276	0		0.222592	0
	0.0159388	0		0.024943	0		0.0157333	0		0.0130796	0		0.0152391	0		0.0187215	0		0.24343	0		0.293251	0		0.237321	0
	0.0009406	0		0.00298403	0		0.00232349	0		0.0003945	0		0.000901958	0		0.00459528	0		0.207951	0		0.232961	0		0.22429	0
	0.00558107	0		0.0109285	0		0.00790818	0		0.00320883	0		0.00508948	0		0.00369929	0		0.223127	0		0.245255	0		0.247894	0
	0.00232202	0		0.00895961	0		0.0090565	0		0.0111033	0		0.00847973	0		0.005988	0		0.26192	0		0.241872	0		0.247492	0
	0.00283963	0		0.00388206	0		0.0088771	0		0.00961449	0		0.0114726	0		0.00709549	0		0.24658	0		0.25531	0		0.252759	0
	0.0471995	0		0.0339835	0		0.0682058	0		0.0576514	0		0.0394972	0		0.0328133	0		0.367616	0		0.359717	0		0.353551	0
	0.0189592	0		0.0202939	0		0.0159682	0		0.0143886	0		0.0136601	0		0.0103741	0		0.256897	0		0.25314	0		0.239232	0
	0.00656491	0		0.00573935	0		0.00459825	0		0.0289773	0		0.013637	0		0.0311778	0		0.274702	0		0.259237	0		0.277013	0
	0.00207396	0		0.00122945	0		0.00205268	0		0.00409058	0		0.00198767	0		0.00433224	0		0.225081	0		0.224435	0		0.246867	0
	0.0250326	0		0.0277141	0		0.0317578	0		0.027658	0		0.030299	0		0.0323998	0		0.377994	0		0.376665	0		0.351175	0
	0.00234993	0		0.00375387	0		0.00325459	0		0.00591401	0		0.00325485	0		0.00327123	0		0.247971	0		0.234229	0		0.228867	0
	0.00927967	0		0.0109697	0		0.0181803	0		0.0702268	0		0.00728842	0		0.0217667	0		0.235988	0		0.251101	0		0.248366	0
	0.0239476	0		0.030171	0		0.0448794	0		0.015946	0		0.0340429	0		0.038459	0		0.388536	0		0.432884	0		0.463377	0
	0.016802	0		0.0316762	0		0.0242693	0		0.0163319	0		0.0119848	0		0.0142977	0		0.238493	0		0.257974	0		0.264673	0
	0.00159385	0		0.0026876	0		0.00290132	0		0.00678425	0		0.00147071	0		0.00109776	0		0.206146	0		0.237306	0		0.230438	0
	0.0029544	0		0.00321766	0		0.00387643	0		0.00304819	0		0.00227134	0		0.0041161	0		0.22203	0		0.234891	0		0.24126	0
	0.00271825	0		0.00656869	0		0.00494212	0		0.00439761	0		0.00295134	0		0.00598715	0		0.215915	0		0.247241	0		0.253148	0
	0.000691781	0		0.00164082	0		0.000898553	0		0.00224693	0		0.000611444	0		0.00315254	0		0.21747	0		0.216514	0		0.221897	0
	0.00570327	0		0.0106279	0		0.00752882	0		0.0410297	0		0.0171191	0		0.0136724	0		0.286986	0		0.301065	0		0.269557	0
	0.000995822	0		0.00070064	0		0.00140154	0		0.00186033	0		0.000745286	0		0.000827032	0		0.202042	0		0.217974	0		0.224461	0
	0.000891874	0		0.00205499	0		0.00186785	0		0.00280523	0		0.00164449	0		0.00161534	0		0.21916	0		0.23492	0		0.240343	0
	0.00443427	0		0.00759889	0		0.00309949	0		0.00279043	0		0.00304451	0		0.0064334	0		0.265869	0		0.222338	0		0.250398	0
	0.000724413	0		0.00234522	0		0.00131879	0		0.00108891	0		0.00102002	0		0.0019053	0		0.209487	0		0.220262	0		0.223979	0
	0.000919131	0		0.00384256	0		0.00367084	0		0.000536698	0		0.00216767	0		0.00678947	0		0.220867	0		0.238775	0		0.221432	0
	0.0327122	0		0.0442117	0		0.0237468	0		0.0323076	0		0.0275159	0		0.0293025	0		0.213346	0		0.214332	0		0.23342	0
	0.00248098	0		0.00698744	0		0.00416374	0		0.0194472	0		0.00685687	0		0.00691052	0		0.224373	0		0.211869	0		0.224062	0
	0.0112946	0		0.0365688	0		0.041929	0		0.0494407	0		0.0332835	0		0.023442	0		0.229794	0		0.221509	0		0.227093	0
	0.00110018	0		0.00294063	0		0.00154965	0		0.0033343	0		0.00224201	0		0.00111025	0		0.214377	0		0.223759	0		0.226846	0
	0.0163357	0		0.0143595	0		0.0123434	0		0.0315313	0		0.0220465	0		0.0242031	0		0.253403	0		0.251932	0		0.275924	0
	0.0178153	0		0.0250241	0		0.0172877	0		0.0224341	0		0.0143601	0		0.0288729	0		0.27312	0		0.273415	0		0.263972	0
	0.000380843	0		0.000958484	0		0.000761932	0		0.00134231	0		0.00049649	0		0.000851237	0		0.209412	0		0.208065	0		0.221787	0
	0.000769233	0		0.0020665	0		0.00169586	0		0.00166281	0		0.000803618	0		0.00149177	0		0.20407	0		0.208093	0		0.226334	0
	0.0107702	0		0.0344302	0		0.0209647	0		0.0313176	0		0.0177206	0		0.0225993	0		0.320671	0		0.299124	0		0.306655	0
	0.00331062	0		0.00494501	0		0.00619558	0		0.0100014	0		0.00481375	0		0.00851411	0		0.209545	0		0.205387	0		0.218441	0
	0.000475328	0		0.000765743	0		0.00171783	0		0.00109396	0		0.00125077	0		0.00157325	0		0.213628	0		0.227635	0		0.22974	0
	0.0122494	0		0.0442343	0		0.0357313	0		0.017644	0		0.0235716	0		0.0166921	0		0.291206	0		0.295083	0		0.304466	0
	0.00105676	0		0.00154283	0		0.00161985	0		0.00192808	0		0.00185898	0		0.00347935	0		0.214481	0		0.225449	0		0.222438	0
	0.0018979	0		0.00878541	0		0.00525565	0		0.00198466	0		0.00432266	0		0.00497681	0		0.229272	0		0.255336	0		0.25441	0
	0.00301054	0		0.00448357	0		0.00630629	0		0.0126029	0		0.00551271	0		0.00611048	0		0.238098	0		0.238765	0		0.247981	0
	0.00690286	0		0.0139181	0		0.00429666	0		0.000746689	0		0.00495191	0		0.00515432	0		0.224218	0		0.22816	0		0.226263	0
	0.0020913	0		0.00238305	0		0.00343886	0		0.00645694	0		0.00243648	0		0.00312219	0		0.265795	0		0.219385	0		0.224461	0
	0.0101808	0		0.014232	0		0.0154419	0		0.0551198	0		0.0176567	0		0.0150906	0		0.294612	0		0.309742	0		0.285497	0
	0.00272372	0		0.00454495	0		0.00582699	0		0.0178396	0		0.00502353	0		0.0129752	0		0.269434	0		0.289408	0		0.252326	0
	0.00358892	0		0.00647603	0		0.00344555	0		0.0193378	0		0.00252137	0		0.00726316	0		0.244631	0		0.222947	0		0.222428	0
	0.000893849	0		0.00479487	0		0.00432399	0		0.00431777	0		0.00154981	0		0.00806328	0		0.20692	0		0.252312	0		0.233238	0
	0.00589156	0		0.0102878	0		0.023682	0		0.0265018	0		0.0217642	0		0.0236836	0		0.276655	0		0.255138	0		0.289251	0
	0.00120278	0		0.00365224	0		0.00159963	0		0.00269174	0		0.00146536	0		0.00853096	0		0.230486	0		0.217453	0		0.227995	0
	0.00439811	0		0.0241848	0		0.0177354	0		0.0029167	0		0.0123058	0		0.0162892	0		0.309779	0		0.290231	0		0.331503	0
	0.00492652	0		0.00834042	0		0.00430477	0		0.00331819	0		0.00325858	0		0.00315859	0		0.216955	0		0.24189	0		0.243042	0
	0.0018936	0		0.00502487	0		0.00477216	0		0.0182092	0		0.00105813	0		0.0110241	0		0.225169	0		0.253022	0		0.245461	0
	0.020084	0		0.0167352	0		0.0208799	0		0.0512614	0		0.0134171	0		0.0241768	0		0.261105	0		0.279613	0		0.284117	0
	0.0016009	0		0.00162248	0		0.00394784	0		0.0241184	0		0.00326278	0		0.00642734	0		0.21768	0		0.23699	0		0.245285	0
	0.00155963	0		0.00488768	0		0.00424021	0		0.00110705	0		0.00477155	0		0.00773589	0		0.227247	0		0.247424	0		0.245332	0
	4.27123e-05	0		6.55227e-05	0		0.000155172	0		0.000133424	0		0.000152333	0		0.000351109	0		0.198957	0		0.221018	0		0.223152	0
	0.00164888	0		0.00735718	0		0.00214837	0		0.000772484	0		0.00165488	0		0.0030227	0		0.214349	0		0.21809	0		0.221993	0
	0.00712774	0		0.00556316	0		0.0020983	0		0.00240844	0		0.00277304	0		0.00240426	0		0.213552	0		0.219642	0		0.224721	0
	0.001995	0		0.00683756	0		0.00333483	0		0.0017505	0		0.00299005	0		0.00269791	0		0.206037	0		0.219432	0		0.229852	0
	0.0100396	0		0.00785998	0		0.00837139	0		0.0114547	0		0.0094851	0		0.00892316	0		0.27913	0		0.274205	0		0.269174	0
	0.00529814	0		0.0139617	0		0.0182233	0		0.0328997	0		0.00951684	0		0.0153561	0		0.284463	0		0.31151	0		0.276751	0
	0.00221207	0		0.00432734	0		0.00383635	0		0.00168747	0		0.00200319	0		0.00280813	0		0.207992	0		0.22036	0		0.228192	0
	0.00149513	0		0.00277303	0		0.0092953	0		0.109731	0		0.00427256	0		0.00304133	0		0.221604	0		0.225155	0		0.223873	0
	0.00182717	0		0.00419066	0		0.00284437	0		0.00751536	0		0.00431451	0		0.00339163	0		0.199032	0		0.207125	0		0.219362	0
	0.0127219	0		0.0397611	0		0.0156634	0		0.0138895	0		0.00875363	0		0.025831	0		0.329401	0		0.29865	0		0.307629	0
	0.0475038	0		0.104549	0		0.0551051	0		0.0988164	0		0.0253769	0		0.0818364	0		0.444066	0		0.44453	0		0.43536	0
	0.00167904	0		0.00623165	0		0.00260499	0		0.00698619	0		0.00148697	0		0.00310648	0		0.214828	0		0.228628	0		0.225955	0
	0.0251333	0		0.0368734	0		0.0410635	0		0.0645595	0		0.0301608	0		0.0340529	0		0.355499	0		0.359896	0		0.306301	0
	0.000565958	0		0.00138747	0		0.0014041	0		0.00410286	0		0.00135268	0		0.00215519	0		0.220747	0		0.251629	0		0.226795	0
	0.00071907	0		0.00256302	0		0.00308372	0		0.00625609	0		0.00111877	0		0.00347844	0		0.22728	0		0.228841	0		0.224375	0
	0.000397251	0		0.000901438	0		0.000696343	0		4.55493e-05	0		0.000246674	0		0.00170828	0		0.198153	0		0.223793	0		0.221457	0
	0.032607	0		0.0261547	0		0.022892	0		0.0534666	0		0.0270379	0		0.0172961	0		0.344068	0		0.332183	0		0.291801	0
	0.00371142	0		0.0106367	0		0.0152532	0		0.0542247	0		0.0110963	0		0.0106693	0		0.225416	0		0.231379	0		0.234173	0
	0.00203195	0		0.00369605	0		0.00279025	0		0.00425128	0		0.000937256	0		0.00263339	0		0.214823	0		0.212568	0		0.221577	0
	0.00421895	0		0.00613421	0		0.00481605	0		0.000791354	0		0.00625927	0		0.0052545	0		0.219855	0		0.234963	0		0.249904	0
	0.000330927	0		0.00133408	0		0.000970837	0		0.000575313	0		0.000858495	0		0.00215186	0		0.210098	0		0.209987	0		0.224218	0
	0.000235579	0		0.000960438	0		0.00104246	0		0.000327996	0		0.000626642	0		0.0019108	0		0.205099	0		0.200777	0		0.215276	0
	0.0101313	0		0.0244001	0		0.0111829	0		0.0396701	0		0.010092	0		0.0228405	0		0.24978	0		0.257729	0		0.259349	0
	0.00285277	0		0.0145743	0		0.00726344	0		0.017494	0		0.00849663	0		0.0176044	0		0.278473	0		0.231391	0		0.237416	0
	0.00145366	0		0.00619707	0		0.00837622	0		0.0258119	0		0.0103803	0		0.0136904	0		0.232288	0		0.25158	0		0.229505	0
	0.00502528	0		0.0116435	0		0.00912224	0		0.00205065	0		0.00624505	0		0.0197581	0		0.265871	0		0.29084	0		0.290318	0
	0.000550742	0		0.0024128	0		0.00108523	0		0.00113894	0		0.00108463	0		0.00253304	0		0.211514	0		0.218058	0		0.225134	0
	0.0126723	0		0.0141414	0		0.0137285	0		0.0299805	0		0.015723	0		0.0226501	0		0.317682	0		0.287702	0		0.298672	0
	0.00308908	0		0.017425	0		0.00508952	0		0.0135339	0		0.00412613	0		0.00969883	0		0.273193	0		0.277235	0		0.276432	0
	0.00196342	0		0.00553623	0		0.00297203	0		0.0061211	0		0.00206155	0		0.0109902	0		0.231584	0		0.261201	0		0.2355	0
	0.000659551	0		0.00231146	0		0.00136436	0		0.0041457	0		0.00159797	0		0.00409951	0		0.217117	0		0.237811	0		0.229774	0
	0.00217953	0		0.00369464	0		0.00142727	0		0.000426562	0		0.00078711	0		0.00271376	0		0.209382	0		0.229837	0		0.227519	0
	0.00152289	0		0.00563136	0		0.00300104	0		0.0127953	0		0.00308273	0		0.0046337	0		0.215112	0		0.23149	0		0.224356	0
	0.00114094	0		0.00212542	0		0.00173861	0		0.00102458	0		0.00122141	0		0.00385508	0		0.205511	0		0.216095	0		0.221379	0
	0.00205364	0		0.0104727	0		0.00522508	0		0.00141325	0		0.00310822	0		0.0111186	0		0.271501	0		0.251278	0		0.255973	0
	0.0211947	0		0.0546865	0		0.0302746	0		0.0500654	0		0.0395829	0		0.033342	0		0.386991	0		0.390079	0		0.388161	0
	0.0129735	0		0.0210813	0		0.0223507	0		0.00997441	0		0.0117378	0		0.0406984	0		0.323606	0		0.291091	0		0.322515	0
	0.042017	0		0.0502204	0		0.0377547	0		0.0305433	0		0.051097	0		0.0335366	0		0.372768	0		0.383337	0		0.416155	0
	0.00912304	0		0.0191875	0		0.00793009	0		0.0141572	0		0.0176924	0		0.0263918	0		0.245024	0		0.313624	0		0.290496	0
	0.000634588	0		0.00366147	0		0.00187165	0		0.000658991	0		0.000846266	0		0.00199765	0		0.208043	0		0.237684	0		0.222667	0
	0.000356986	0		0.000456068	0		0.000573009	0		0.00333827	0		0.000598969	0		0.000677216	0		0.201527	0		0.211865	0		0.227741	0
	0.0124506	0		0.0428832	0		0.0173854	0		0.0294939	0		0.0370742	0		0.0362294	0		0.375151	0		0.336173	0		0.338244	0
	0.000882057	0		0.001663	0		0.00189018	0		0.0043481	0		0.0013917	0		0.00264063	0		0.224402	0		0.249879	0		0.235072	0
	0.00463331	0		0.0135639	0		0.00377035	0		0.0151569	0		0.00687564	0		0.00973763	0		0.221668	0		0.206016	0		0.218559	0
	0.00214784	0		0.00403204	0		0.00306255	0		0.00375936	0		0.00183322	0		0.00451204	0		0.208658	0		0.206247	0		0.224489	0
	0.000344798	1		0.000951228	1		0.00101897	1		0.0043207	1		0.000574983	1		0.00130041	1		0.209323	1		0.219031	1		0.21896	1
	0.00800533	0		0.0248377	0		0.0271747	0		0.0606662	0		0.0278817	0		0.0271966	0		0.270074	0		0.290424	0		0.280922	0
	0.00173191	0		0.00322135	0		0.00161853	0		0.000486225	0		0.00161481	0		0.00156158	0		0.202156	0		0.221062	0		0.221741	0
	0.00178892	0		0.00494229	0		0.00396342	0		0.00976919	0		0.0041941	0		0.00813358	0		0.21536	0		0.252967	0		0.23301	0
	0.0410734	0		0.046329	0		0.0150441	0		0.0278126	0		0.050897	0		0.0318266	0		0.311498	0		0.287015	0		0.272309	0
	0.00124925	0		0.00305957	0		0.00117743	0		0.00352532	0		0.00186804	0		0.0065125	0		0.227745	0		0.214232	0		0.223561	0
	0.00189675	0		0.00455392	0		0.00397636	0		0.0099316	0		0.00355211	0		0.0123145	0		0.286441	0		0.253931	0		0.238069	0
	0.00148735	0		0.00364855	0		0.00170511	0		0.00196739	0		0.00153075	0		0.0026809	0		0.231528	0		0.235768	0		0.234335	0
	0.00583308	0		0.0097411	0		0.00397462	0		0.00807897	0		0.00286441	0		0.00861886	0		0.229049	0		0.246339	0		0.231711	0
	0.0129736	0		0.0175692	0		0.00446753	0		0.0209029	0		0.00648676	0		0.0349776	0		0.39503	0		0.35001	0		0.33423	0
	0.00672004	0		0.00801916	0		0.0067522	0		0.000621556	0		0.00264504	0		0.00546769	0		0.264877	0		0.243186	0		0.258637	0
	0.00822419	0		0.0142125	0		0.0091479	0		0.0231675	0		0.010167	0		0.0189432	0		0.271183	0		0.322957	0		0.292252	0
	0.00397249	0		0.00735303	0		0.0043085	0		0.0130567	0		0.00474008	0		0.0182139	0		0.213381	0		0.206724	0		0.222451	0
	0.00316247	0		0.00331905	0		0.00238064	0		0.00403924	0		0.00226594	0		0.0038759	0		0.228345	0		0.23657	0		0.225739	0
	0.00659454	0		0.00966488	0		0.00775157	0		0.00893784	0		0.00770677	0		0.0248825	0		0.301164	0		0.265875	0		0.269497	0
	0.0497746	0		0.0754552	0		0.0423697	0		0.0416195	0		0.0594964	0		0.080045	0		0.429415	0		0.458622	0		0.453053	0
	0.000453861	0		0.00195516	0		0.00325199	0		0.0220218	0		0.00612395	0		0.00283986	0		0.196127	0		0.213737	0		0.219864	0
	0.0331595	1		0.0431299	1		0.0597041	1		0.0718141	1		0.0418951	1		0.0225815	1		0.414245	1		0.376617	1		0.397683	1
	0.00443846	0		0.00730709	0		0.00536829	0		0.0124153	0		0.0064321	0		0.0117721	0		0.243298	0		0.255724	0		0.279765	0
	0.000492616	0		0.00135216	0		0.0015718	0		0.00111003	0		0.000759244	0		0.00268171	0		0.205644	0		0.216746	0		0.226056	0
	0.029683	0		0.0804138	0		0.0650887	0		0.0309535	0		0.0148243	0		0.0740401	0		0.377924	0		0.388074	0		0.370622	0
	0.000724123	0		0.00164895	0		0.00108868	0		0.00330816	0		0.000897468	0		0.0029161	0		0.276209	0		0.238672	0		0.225774	0
	0.00232074	0		0.0055552	0		0.00653812	0		0.00632872	0		0.0020124	0		0.00524219	0		0.263094	0		0.246379	0		0.255584	0
	0.00190801	0		0.0052162	0		0.00215617	0		0.0126183	0		0.00209064	0		0.0107377	0		0.225496	0		0.22196	0		0.230797	0
	0.00748553	0		0.0155076	0		0.0251385	0		0.00884942	0		0.0139219	0		0.0142721	0		0.310893	0		0.269835	0		0.289782	0
	0.00108533	0		0.00354602	0		0.00247187	0		0.00595283	0		0.00160834	0		0.00510948	0		0.216113	0		0.210518	0		0.223544	0
	0.00206853	0		0.00626657	0		0.00589351	0		0.00285426	0		0.00536359	0		0.00347692	0		0.208023	0		0.205296	0		0.220282	0
	0.00635427	0		0.0227172	0		0.00789499	0		0.00110544	0		0.00893572	0		0.0248446	0		0.375515	0		0.310019	0		0.334833	0
	0.00209448	0		0.00598409	0		0.00566899	0		0.00193397	0		0.00397432	0		0.00456791	0		0.213061	0		0.21341	0		0.221798	0
	0.00891242	0		0.0434916	0		0.0273894	0		0.0194576	0		0.0271456	0		0.0247765	0		0.320212	0		0.271038	0		0.275616	0
	0.00696291	0		0.00773388	0		0.00668122	0		0.00689648	0		0.00697103	0		0.0081847	0		0.308691	0		0.262037	0		0.271985	0
	0.0170613	1		0.0170109	1		0.0253921	1		0.0181095	1		0.0373187	1		0.015215	1		0.231694	1		0.258712	1		0.254922	1
	0.00120804	0		0.00485575	0		0.00285901	0		0.0148715	0		0.00196883	0		0.0102029	0		0.244195	0		0.264291	0		0.251346	0
	0.000687805	0		0.00208521	0		0.00205638	0		0.00356388	0		0.00168264	0		0.00143234	0		0.200694	0		0.202681	0		0.224438	0
	0.0110573	0		0.0131803	0		0.0199565	0		0.0311988	0		0.0158991	0		0.0176421	0		0.276217	0		0.309365	0		0.308805	0
	0.00956133	0		0.0128199	0		0.00756344	0		0.0138722	0		0.00688432	0		0.00268357	0		0.248814	0		0.272872	0		0.293273	0
	0.0015506	0		0.00416624	0		0.00182238	0		0.00293752	0		0.00258011	0		0.00361945	0		0.21281	0		0.215323	0		0.225158	0
	0.00899907	0		0.0165654	0		0.0149661	0		0.0391878	0		0.0260184	0		0.0203473	0		0.203137	0		0.22045	0		0.225686	0
	0.0279744	0		0.0306348	0		0.0183994	0		0.0314858	0		0.0229632	0		0.0191705	0		0.312519	0		0.276443	0		0.302037	0
	0.0245731	0		0.0347738	0		0.0562993	0		0.0875987	0		0.0406225	0		0.0526375	0		0.317026	0		0.323228	0		0.293383	0
	0.000237505	0		0.00117395	0		0.00114209	0		0.000278952	0		0.000607464	0		0.00315075	0		0.205453	0		0.226913	0		0.220102	0
	0.00553494	0		0.0145933	0		0.00745241	0		0.00831373	0		0.0121681	0		0.00865735	0		0.305539	0		0.249038	0		0.27098	0
	0.0212873	0		0.019235	0		0.0129099	0		0.00198546	0		0.00863119	0		0.0234938	0		0.242443	0		0.287694	0		0.302752	0
	0.00165029	0		0.00158516	0		0.00222029	0		0.00662526	0		0.00193518	0		0.000827602	0		0.207067	0		0.243741	0		0.225853	0
	0.00060919	0		0.00189816	0		0.00244836	0		0.00107815	0		0.000758196	0		0.00262274	0		0.22169	0		0.207419	0		0.223144	0
	0.00868216	0		0.0355551	0		0.0151385	0		0.0533735	0		0.00985288	0		0.0274158	0		0.376322	0		0.305504	0		0.31075	0
	0.000830171	0		0.00201182	0		0.000866089	0		0.000248003	0		0.000705734	0		0.00184137	0		0.207293	0		0.204246	0		0.223797	0
	0.00135404	0		0.00332078	0		0.00134887	0		0.00103884	0		0.00220359	0		0.00170722	0		0.214139	0		0.209777	0		0.227124	0
	0.00313254	0		0.00379576	0		0.00563227	0		0.00178782	0		0.00289574	0		0.00287695	0		0.248774	0		0.298814	0		0.286221	0
	0.00182959	0		0.0027524	0		0.00167461	0		0.00131556	0		0.000523673	0		0.00807679	0		0.206894	0		0.233883	0		0.22535	0
	0.0147502	0		0.0354942	0		0.0134239	0		0.0154639	0		0.011081	0		0.0261598	0		0.292927	0		0.322818	0		0.317364	0
	0.034742	0		0.0486279	0		0.0328998	0		0.0330925	0		0.0382391	0		0.0423161	0		0.368756	0		0.386935	0		0.354214	0
	0.000808275	0		0.00113182	0		0.0017924	0		0.0043737	0		0.000696017	0		0.0012516	0		0.203416	0		0.224431	0		0.220551	0
	0.00086297	0		0.00253949	0		0.00180388	0		0.00069758	0		0.0012233	0		0.00328646	0		0.232348	0		0.224315	0		0.221465	0
	0.000624305	0		0.000701167	0		0.000988212	0		0.00159352	0		0.00052204	0		0.00074597	0		0.209065	0		0.208508	0		0.224716	0
	0.000175788	0		0.000549909	0		0.000979019	0		0.000621689	0		0.000558801	0		0.000461823	0		0.201746	0		0.210533	0		0.219125	0
	0.00161458	0		0.00229855	0		0.0032132	0		0.00160305	0		0.00262961	0		0.00228864	0		0.208474	0		0.221054	0		0.220154	0
	0.0020859	0		0.00805084	0		0.0034979	0		0.00133221	0		0.00185829	0		0.0089895	0		0.219338	0		0.239516	0		0.234416	0
	0.00226218	0		0.00521932	0		0.00134087	0		0.000371154	0		0.0030035	0		0.00270709	0		0.212831	0		0.213612	0		0.22685	0
	0.0157836	0		0.0164576	0		0.0264446	0		0.0718823	0		0.0261678	0		0.0290495	0		0.282473	0		0.279617	0		0.287993	0
	0.0105577	0		0.0189173	0		0.0130288	0		0.00584187	0		0.0183304	0		0.00912538	0		0.258293	0		0.266498	0		0.312933	0
	0.00168215	0		0.00411532	0		0.00293264	0		0.000462256	0		0.00105435	0		0.00193884	0		0.2223	0		0.223137	0		0.227534	0
	0.00119528	0		0.00269317	0		0.00244954	0		0.00416618	0		0.000974408	0		0.00351315	0		0.203571	0		0.214165	0		0.226832	0
	0.00604821	0		0.00494269	0		0.00532065	0		0.00255404	0		0.00513657	0		0.00560435	0		0.222065	0		0.253305	0		0.240493	0
	0.00550655	0		0.015963	0		0.0316276	0		0.00773847	0		0.0108221	0		0.0154599	0		0.278756	0		0.261476	0		0.282644	0
	0.00271741	0		0.00642287	0		0.00169611	0		0.000650587	0		0.00177938	0		0.0030725	0		0.213683	0		0.225669	0		0.234542	0
	0.00606021	0		0.0142256	0		0.00905374	0		0.0155678	0		0.00462109	0		0.00860451	0		0.250131	0		0.228674	0		0.249617	0
	0.00793681	0		0.00898238	0		0.0096709	0		0.0090134	0		0.00434294	0		0.00858067	0		0.272738	0		0.260311	0		0.241798	0
	0.0265004	0		0.0390896	0		0.0391976	0		0.0570777	0		0.0395095	0		0.0440213	0		0.36233	0		0.267319	0		0.246585	0
	0.00175431	0		0.00485269	0		0.00500367	0		0.00575808	0		0.00291241	0		0.00336582	0		0.258203	0		0.237556	0		0.253914	0
	0.000276415	0		0.000384113	0		0.000347264	0		0.000382552	0		0.000496726	0		0.000805251	0		0.196658	0		0.21249	0		0.215249	0
	0.0242611	0		0.0320551	0		0.0181384	0		0.0151551	0		0.0225245	0		0.0319823	0		0.27704	0		0.277109	0		0.29604	0
	0.0256167	0		0.0238701	0		0.0231676	0		0.0481686	0		0.0209368	0		0.0172017	0		0.37351	0		0.318292	0		0.338367	0
	0.00240497	0		0.00502541	0		0.00547639	0		0.00378989	0		0.00529684	0		0.00604959	0		0.242574	0		0.231046	0		0.232448	0
	0.00339995	0		0.00800749	0		0.00219867	0		0.00523952	0		0.00193138	0		0.00472671	0		0.234504	0		0.259202	0		0.244758	0
	0.00210069	0		0.00675617	0		0.00580395	0		0.00739943	0		0.00544171	0		0.00468765	0		0.203537	0		0.215815	0		0.225388	0
	0.0104025	0		0.0156201	0		0.00790891	0		0.00452975	0		0.0106974	0		0.0241241	0		0.281502	0		0.312668	0		0.308903	0
	0.000609147	0		0.00220671	0		0.00302546	0		0.000683926	0		0.000867463	0		0.00390989	0		0.209186	0		0.229095	0		0.220623	0
	0.00243916	0		0.00586886	0		0.00250584	0		0.0122672	0		0.00467196	0		0.0155056	0		0.215924	0		0.231427	0		0.230759	0
	0.000926749	0		0.00198328	0		0.000461579	0		0.000254193	0		0.000513247	0		0.00236449	0		0.208334	0		0.23412	0		0.23177	0
	0.00733619	0		0.014783	0		0.00687943	0		0.00554184	0		0.00652965	0		0.0155892	0		0.285582	0		0.263735	0		0.278622	0
	0.000976753	0		0.00502244	0		0.0015047	0		0.00157932	0		0.00123968	0		0.00347133	0		0.229235	0		0.242645	0		0.233117	0
	0.00633679	0		0.0069708	0		0.00296303	0		0.00551393	0		0.00517877	0		0.0027195	0		0.24754	0		0.259264	0		0.232432	0
	0.00190412	0		0.00511712	0		0.00369237	0		0.00807603	0		0.00444854	0		0.00233879	0		0.306871	0		0.248151	0		0.250452	0
	0.0164993	0		0.0119392	0		0.0112868	0		0.0448374	0		0.038496	0		0.0320364	0		0.235368	0		0.240108	0		0.231994	0
	0.00382437	0		0.00762746	0		0.0046954	0		0.00518901	0		0.0061128	0		0.0233713	0		0.292238	0		0.291602	0		0.28591	0
	0.00322438	0		0.00740258	0		0.00289398	0		0.003859	0		0.00444696	0		0.00437315	0		0.246749	0		0.22554	0		0.229721	0
	0.000930651	0		0.0027379	0		0.001719	0		0.00277364	0		0.00167536	0		0.00338315	0		0.20955	0		0.236183	0		0.223052	0
	0.00822219	0		0.0236881	0		0.0129542	0		0.0260149	0		0.0100982	0		0.0192703	0		0.304459	0		0.286669	0		0.290324	0
	0.00474674	0		0.00870256	0		0.0051981	0		0.0153786	0		0.00735499	0		0.00749633	0		0.291691	0		0.284979	0		0.267355	0
	0.00263535	0		0.00629718	0		0.00719111	0		0.0107973	0		0.00615337	0		0.0091073	0		0.279234	0		0.27082	0		0.270728	0
	0.00253963	0		0.00732683	0		0.00417168	0		0.00652164	0		0.006236	0		0.00580035	0		0.22471	0		0.237262	0		0.247799	0
	0.00129794	0		0.00268807	0		0.00156399	0		0.00729398	0		0.000920374	0		0.00749134	0		0.210866	0		0.203374	0		0.224338	0
	0.00316959	0		0.0052698	0		0.00168049	0		0.00162552	0		0.00294975	0		0.00198438	0		0.211976	0		0.241222	0		0.230867	0
	0.0211755	0		0.0339774	0		0.0153823	0		0.037301	0		0.00962384	0		0.0347656	0		0.283767	0		0.288997	0		0.289009	0
	0.0202771	0		0.025411	0		0.0241952	0		0.0200803	0		0.0278451	0		0.0202254	0		0.287825	0		0.284201	0		0.302723	0
	0.000438399	0		0.00115758	0		0.000897338	0		0.00236913	0		0.000756051	0		0.00168765	0		0.198494	0		0.235091	0		0.223186	0
	0.00108817	0		0.00327069	0		0.00485557	0		0.00658326	0		0.00301388	0		0.00261065	0		0.214916	0		0.214769	0		0.222299	0
	0.00276754	0		0.0108472	0		0.00436562	0		0.00958734	0		0.00247643	0		0.00420661	0		0.206606	0		0.218412	0		0.222508	0
	0.000798056	0		0.00166933	0		0.00069134	0		0.0007099	0		0.000407428	0		0.00116229	0		0.199719	0		0.206718	0		0.22057	0
	0.0125236	0		0.014368	0		0.0193055	0		0.0154058	0		0.0196056	0		0.0287462	0		0.372868	0		0.320044	0		0.309827	0
	0.00276535	0		0.0129852	0		0.00659042	0		0.0133483	0		0.00475828	0		0.00891413	0		0.217277	0		0.226229	0		0.230107	0
	0.00153243	0		0.00730817	0		0.00690063	0		0.00626048	0		0.00480943	0		0.00769133	0		0.268107	0		0.288867	0		0.27261	0
	0.00378213	0		0.00714457	0		0.00405845	0		0.00352484	0		0.00854101	0		0.0186316	0		0.218412	0		0.216423	0		0.230816	0
	0.0195187	0		0.0187798	0		0.0250895	0		0.0372942	0		0.01702	0		0.0143938	0		0.288678	0		0.274984	0		0.29772	0
	0.0457381	0		0.0395981	0		0.0159668	0		0.0197975	0		0.0146957	0		0.0093299	0		0.226599	0		0.247609	0		0.243699	0
	0.00269833	0		0.0069245	0		0.00424009	0		0.00413938	0		0.00463615	0		0.0124914	0		0.262011	0		0.218268	0		0.232339	0
	0.0131108	0		0.0221404	0		0.0219916	0		0.0160278	0		0.018419	0		0.0288237	0		0.3905	0		0.321362	0		0.33241	0
	0.00388092	0		0.00300003	0		0.00308692	0		0.000688515	0		0.00208181	0		0.00179473	0		0.208027	0		0.220276	0		0.226491	0
	0.00588868	0		0.0106108	0		0.00994547	0		0.00110289	0		0.00940672	0		0.0138178	0		0.254719	0		0.234765	0		0.251421	0
	0.0156155	0		0.0207979	0		0.0109283	0		0.00500075	0		0.00944383	0		0.00889535	0		0.295913	0		0.277192	0		0.304652	0
	0.000460471	0		0.0012014	0		0.00346345	0		0.0053844	0		0.000930157	0		0.00179088	0		0.206379	0		0.212353	0		0.222172	0
	0.00301932	0		0.0160389	0		0.00365856	0		0.00756035	0		0.00508079	0		0.00706628	0		0.266925	0		0.238654	0		0.227861	0
	0.00897767	0		0.0144476	0		0.0226985	0		0.0256857	0		0.0114202	0		0.0229813	0		0.347966	0		0.352967	0		0.325497	0
	0.0899832	0		0.0897195	0		0.104281	0		0.103956	0		0.0725993	0		0.068233	0		0.430741	0		0.432075	0		0.448242	0
	0.000522795	0		0.00127393	0		0.000849561	0		0.000277414	0		0.000598714	0		0.00151086	0		0.201519	0		0.221819	0		0.224253	0
	0.000221282	0		0.000553605	0		0.000313336	0		0.000230959	0		0.000330379	0		0.000829116	0		0.204659	0		0.21129	0		0.221353	0
	0.000195617	0		0.000743927	0		0.00068049	0		0.00245175	0		0.00109046	0		0.00208712	0		0.201684	0		0.214657	0		0.215668	0
	0.000239964	0		0.00101391	0		0.000938218	0		0.00180766	0		0.000606345	0		0.00195034	0		0.201314	0		0.21817	0		0.21898	0
	0.0572465	0		0.0466677	0		0.0586344	0		0.0833372	0		0.0488989	0		0.0606102	0		0.484574	0		0.417552	0		0.436131	0
	0.00203071	0		0.00610664	0		0.003997	0		0.00233912	0		0.00276488	0		0.00521155	0		0.223469	0		0.228564	0		0.232618	0
	0.0466025	0		0.0488126	0		0.0251851	0		0.031204	0		0.0253996	0		0.0500101	0		0.380756	0		0.417291	0		0.412353	0
	0.0136099	0		0.0132995	0		0.023553	0		0.0622162	0		0.0262212	0		0.0251083	0		0.290968	0		0.324991	0		0.277047	0
	0.0116756	0		0.0295962	0		0.0199106	0		0.0457907	0		0.0145708	0		0.0355466	0		0.376446	0		0.311219	0		0.281484	0
	0.078239	0		0.0761679	0		0.0433661	0		0.0400256	0		0.0695091	0		0.077258	0		0.426489	0		0.476532	0		0.44106	0
	0.00969586	0		0.0265265	0		0.0245932	0		0.0475528	0		0.0165952	0		0.0295083	0		0.255303	0		0.29965	0		0.30444	0
	0.000505795	0		0.0019882	0		0.00200003	0		0.00128142	0		0.00153735	0		0.00104233	0		0.234799	0		0.22659	0		0.224816	0
	0.00482462	0		0.0148838	0		0.00666857	0		0.0233251	0		0.00686729	0		0.0117405	0		0.337987	0		0.260265	0		0.27308	0
	0.000239637	0		0.0011564	0		0.00123786	0		0.00127345	0		0.000912705	0		0.00119579	0		0.214476	0		0.229907	0		0.22236	0
	0.0018476	0		0.00381441	0		0.003286	0		0.000775168	0		0.00240551	0		0.00306449	0		0.242632	0		0.218973	0		0.224973	0
	0.00230765	0		0.00868175	0		0.00317722	0		0.00409541	0		0.00284277	0		0.00332454	0		0.235679	0		0.228616	0		0.225327	0
	0.0004744	0		0.00217548	0		0.00165929	0		0.000811829	0		0.000752854	0		0.00290745	0		0.213645	0		0.226016	0		0.221307	0
	0.000810585	0		0.00268479	0		0.00212598	0		0.00134342	0		0.00171137	0		0.00278448	0		0.206583	0		0.232158	0		0.21888	0
	0.000579583	0		0.00258394	0		0.00108184	0		0.000707394	0		0.00128452	0		0.00142738	0		0.197129	0		0.216299	0		0.22473	0
	0.000361554	0		0.000840437	0		0.00149877	0		0.000315706	0		0.00102982	0		0.00154848	0		0.203068	0		0.231132	0		0.223921	0
	0.0479151	0		0.0427461	0		0.0196798	0		0.0603784	0		0.0201469	0		0.0345296	0		0.298301	0		0.360823	0		0.373063	0
	0.00458064	0		0.00777031	0		0.00481708	0		0.00316056	0		0.00415372	0		0.00518428	0		0.219117	0		0.230138	0		0.224513	0
	0.0103313	0		0.0127921	0		0.0271233	0		0.0251339	0		0.0276762	0		0.0172746	0		0.320924	0		0.320686	0		0.286932	0
	0.0200085	0		0.0487393	0		0.0332897	0		0.01715	0		0.0200539	0		0.0363166	0		0.365761	0		0.361285	0		0.384026	0
	0.00219457	0		0.00701622	0		0.00278798	0		0.00225833	0		0.00326394	0		0.0107755	0		0.233289	0		0.241469	0		0.237041	0
	0.0214307	0		0.0450852	0		0.0190223	0		0.0327215	0		0.0283231	0		0.0436016	0		0.319279	0		0.32166	0		0.319883	0
	0.0059099	0		0.0120611	0		0.0124887	0		0.0234303	0		0.0110403	0		0.0189406	0		0.267189	0		0.343398	0		0.323416	0
	0.00119977	0		0.00133392	0		0.00195558	0		0.00714989	0		0.00165009	0		0.00155535	0		0.224878	0		0.216925	0		0.22358	0
	0.00499342	0		0.0064437	0		0.00732949	0		0.0093187	0		0.0101694	0		0.00568674	0		0.257416	0		0.253948	0		0.251494	0
	0.0375581	0		0.0581043	0		0.0667949	0		0.0346673	0		0.0735244	0		0.0541595	0		0.354757	0		0.380394	0		0.418733	0
	0.00163379	0		0.00237324	0		0.00056509	0		0.000262912	0		0.000854483	0		0.00245125	0		0.20925	0		0.226112	0		0.23	0
	0.0197668	0		0.015912	0		0.0447508	0		0.0412978	0		0.0234673	0		0.0234005	0		0.216389	0		0.237613	0		0.232656	0
	0.00134035	0		0.00394706	0		0.00518907	0		0.0110516	0		0.00313631	0		0.00234072	0		0.242669	0		0.225805	0		0.231603	0
	0.00467857	0		0.00837028	0		0.0101361	0		0.0328513	0		0.00680307	0		0.0175167	0		0.236029	0		0.251006	0		0.244578	0
	0.00483945	0		0.00767637	0		0.00671845	0		0.00429393	0		0.00357136	0		0.00585839	0		0.21794	0		0.244903	0		0.251635	0
	0.00178437	0		0.0027362	0		0.00297399	0		0.00166852	0		0.00163775	0		0.00287381	0		0.253861	0		0.252896	0		0.262687	0
	0.00188384	0		0.00273334	0		0.00229875	0		0.00903561	0		0.00184261	0		0.00275925	0		0.207941	0		0.227637	0		0.225027	0
	0.00370786	0		0.00887315	0		0.00343644	0		0.00394775	0		0.00432544	0		0.0118351	0		0.242887	0		0.22886	0		0.234477	0
	0.0123792	0		0.0213277	0		0.00686418	0		0.00805571	0		0.00840058	0		0.0165835	0		0.269237	0		0.30335	0		0.284011	0
	0.00535918	0		0.00909756	0		0.00421277	0		0.00131216	0		0.00460373	0		0.00486812	0		0.236212	0		0.2426	0		0.244628	0
	0.00783427	0		0.0131816	0		0.014804	0		0.0284401	0		0.0169247	0		0.014731	0		0.236385	0		0.265289	0		0.275896	0
	0.00570311	0		0.00440431	0		0.00225824	0		0.00723453	0		0.00447279	0		0.00742051	0		0.212408	0		0.252697	0		0.246363	0
	0.00603697	0		0.017489	0		0.009906	0		0.00539731	0		0.00784937	0		0.025411	0		0.256087	0		0.27427	0		0.273784	0
	0.00335828	0		0.00924446	0		0.00321968	0		0.00595486	0		0.00449826	0		0.0045639	0		0.251136	0		0.229479	0		0.232098	0
	0.000443305	0		0.00159023	0		0.000837514	0		0.000791939	0		0.00058548	0		0.00140198	0		0.205818	0		0.218263	0		0.225036	0
	0.00455827	0		0.0123215	0		0.00829267	0		0.0208478	0		0.00879519	0		0.0126565	0		0.277451	0		0.270752	0		0.269625	0
	0.00142989	0		0.00857275	0		0.0111431	0		0.0119631	0		0.00650988	0		0.0104553	0		0.267583	0		0.28592	0		0.264874	0
	0.00973017	0		0.0188597	0		0.0166859	0		0.00523874	0		0.0202439	0		0.0101476	0		0.267166	0		0.271486	0		0.287147	0
	0.00108571	0		0.00473357	0		0.00305152	0		0.0005281	0		0.00354093	0		0.0122824	0		0.254954	0		0.235027	0		0.241631	0
	0.0601685	0		0.075032	0		0.0749725	0		0.0898355	0		0.073628	0		0.0966003	0		0.440342	0		0.419163	0		0.35954	0
	0.00168521	0		0.00541259	0		0.00374608	0		0.0108199	0		0.00242083	0		0.00431907	0		0.213446	0		0.21722	0		0.227902	0
	0.0200704	0		0.0342065	0		0.0103891	0		0.020294	0		0.00934364	0		0.0188682	0		0.249185	0		0.308199	0		0.293799	0
	0.034696	0		0.0444406	0		0.051046	0		0.00821923	0		0.0265269	0		0.0528715	0		0.356172	0		0.310656	0		0.312647	0
	0.0162365	0		0.0216338	0		0.0178685	0		0.038939	0		0.0156584	0		0.0127603	0		0.284334	0		0.269682	0		0.298292	0
	0.00394635	0		0.0111	0		0.00292198	0		0.00455284	0		0.00448618	0		0.0113252	0		0.249862	0		0.267975	0		0.24392	0
	0.00306665	0		0.00483332	0		0.00295005	0		0.00844493	0		0.00189283	0		0.0084717	0		0.213466	0		0.228737	0		0.227287	0
	0.0446347	0		0.0328154	0		0.0456459	0		0.0597329	0		0.0514789	0		0.028667	0		0.334474	0		0.400884	0		0.351806	0
	0.00333408	0		0.00584731	0		0.00351679	0		0.00108787	0		0.00290313	0		0.00495092	0		0.225741	0		0.249909	0		0.23774	0
	0.00168519	0		0.00357259	0		0.00208314	0		0.0068701	0		0.00173163	0		0.00218859	0		0.203432	0		0.206692	0		0.22399	0
	0.037586	0		0.0395159	0		0.0414873	0		0.0452386	0		0.0529069	0		0.0277457	0		0.39259	0		0.340566	0		0.385231	0
	0.000565459	0		0.000641033	0		0.00156206	0		0.00102488	0		0.00115013	0		0.00143614	0		0.223135	0		0.226295	0		0.221375	0
	0.00210347	0		0.0126701	0		0.00521575	0		0.0297076	0		0.00477654	0		0.00792131	0		0.228061	0		0.213886	0		0.223905	0
	0.00101737	0		0.00502546	0		0.00370365	0		0.00178504	0		0.00366319	0		0.00362179	0		0.222687	0		0.258126	0		0.243416	0
	0.000430814	0		0.000553409	0		0.000382268	0		0.0021009	0		0.000683275	0		0.0035828	0		0.20566	0		0.215276	0		0.222901	0
	0.000639321	0		0.00170856	0		0.00139163	0		0.00316197	0		0.000616837	0		0.00512945	0		0.21739	0		0.231327	0		0.226226	0
	0.00225762	0		0.00732142	0		0.00282666	0		0.00162497	0		0.0027305	0		0.00135721	0		0.232883	0		0.224939	0		0.231749	0
	0.0144026	0		0.0113283	0		0.0110573	0		0.0264094	0		0.0110025	0		0.0163477	0		0.300227	0		0.28784	0		0.331636	0
	0.0013101	0		0.00247637	0		0.00144059	0		0.00660778	0		0.00163669	0		0.00188292	0		0.216745	0		0.244336	0		0.237438	0
	0.0105	0		0.0177157	0		0.0290411	0		0.0350769	0		0.0210323	0		0.0225801	0		0.289889	0		0.30495	0		0.315375	0
	0.00301256	0		0.00423442	0		0.00397307	0		0.00412269	0		0.00266082	0		0.00170181	0		0.225596	0		0.241482	0		0.239326	0
	0.00314517	0		0.0107223	0		0.00976593	0		0.0112431	0		0.0097945	0		0.00459814	0		0.265596	0		0.263157	0		0.256112	0
	0.000824854	0		0.00179627	0		0.00141904	0		0.00277753	0		0.00356645	0		0.00387072	0		0.23478	0		0.246567	0		0.231739	0
	0.00098831	0		0.00255957	0		0.00269758	0		0.00482172	0		0.00542972	0		0.00261086	0		0.222154	0		0.222087	0		0.214547	0
	0.00324154	0		0.00496323	0		0.00395476	0		0.00302409	0		0.00343074	0		0.00464341	0		0.23524	0		0.231944	0		0.234601	0
	0.0142983	0		0.0262915	0		0.00863211	0		0.0241682	0		0.00610296	0		0.0186722	0		0.274844	0		0.260265	0		0.257514	0
	0.00415566	0		0.0100924	0		0.00311129	0		0.00624564	0		0.00358328	0		0.00738036	0		0.257338	0		0.243939	0		0.241953	0
	0.000350498	0		0.000173621	0		0.000264622	0		0.00126423	0		0.000600757	0		0.00143268	0		0.208276	0		0.225545	0		0.218562	0
	0.0341458	0		0.0495315	0		0.0393745	0		0.0619323	0		0.0490728	0		0.0386054	0		0.349765	0		0.384804	0		0.352314	0
	0.000239008	0		0.000653173	0		0.000717388	0		0.000825872	0		0.000289884	0		0.000479671	0		0.200862	0		0.207431	0		0.219606	0
	0.00639197	0		0.0104655	0		0.00453014	0		0.000584891	0		0.00416642	0		0.00710028	0		0.254339	0		0.284587	0		0.254386	0
	0.00105875	0		0.00306989	0		0.00129186	0		0.00105332	0		0.00168644	0		0.00149019	0		0.201237	0		0.229051	0		0.21942	0
	0.00623905	0		0.0126161	0		0.00726151	0		0.00830915	0		0.00526983	0		0.0219565	0		0.327584	0		0.306457	0		0.312836	0
	0.00166534	0		0.016697	0		0.0212702	0		0.0148218	0		0.0130375	0		0.0255362	0		0.31734	0		0.276224	0		0.282146	0
	0.00882231	0		0.012236	0		0.00443457	0		0.00471585	0		0.0111851	0		0.0147757	0		0.314474	0		0.274552	0		0.288517	0
	0.00454854	0		0.0066439	0		0.00651406	0		0.00537927	0		0.00680901	0		0.00590229	0		0.241775	0		0.257317	0		0.255184	0
	0.00168108	0		0.0043733	0		0.00256956	0		0.00150426	0		0.00201167	0		0.0100969	0		0.230644	0		0.260643	0		0.231018	0
	0.0293695	0		0.0357927	0		0.0278122	0		0.0427717	0		0.050513	0		0.0126877	0		0.306268	0		0.294508	0		0.31322	0
	0.00951144	0		0.0212704	0		0.0104841	0		0.0131563	0		0.0114699	0		0.02527	0		0.287753	0		0.265391	0		0.288029	0
	0.0673885	0		0.0396353	0		0.0178012	0		0.0105607	0		0.0511539	0		0.016731	0		0.243829	0		0.267652	0		0.266709	0
	0.00572863	0		0.0162436	0		0.00780165	0		0.0241167	0		0.0142505	0		0.016665	0		0.299532	0		0.267618	0		0.245417	0
	0.000240376	0		0.000400441	0		0.000939241	0		0.00064039	0		0.000548154	0		0.00145927	0		0.204314	0		0.219159	0		0.227246	0
	0.00433447	0		0.00380357	0		0.00471665	0		0.0086307	0		0.00515797	0		0.00399017	0		0.25752	0		0.227942	0		0.231011	0
	0.00495323	0		0.00785974	0		0.00357898	0		0.0118681	0		0.00961035	0		0.00930054	0		0.265237	0		0.245671	0		0.294394	0
	0.000226936	0		0.0010576	0		0.00118045	0		0.000585953	0		0.000196492	0		0.00128288	0		0.202284	0		0.2125	0		0.223943	0
	0.0303727	0		0.0259565	0		0.0365014	0		0.0185176	0		0.0319518	0		0.0200506	0		0.364295	0		0.33575	0		0.330409	0
	0.0020445	0		0.00566834	0		0.00838717	0		0.00265483	0		0.00466343	0		0.00507334	0		0.221218	0		0.217218	0		0.217349	0
	0.0302465	0		0.0775127	0		0.0853453	0		0.0749539	0		0.0362982	0		0.0529708	0		0.434906	0		0.408732	0		0.454471	0
	0.00470291	0		0.0126319	0		0.00948192	0		0.0146501	0		0.0099862	0		0.0206654	0		0.244803	0		0.250497	0		0.258032	0
	0.00808493	0		0.0289519	0		0.0259872	0		0.0102916	0		0.019873	0		0.02171	0		0.317986	0		0.294862	0		0.285424	0
	0.000206418	0		0.00128033	0		0.00056577	0		0.000473894	0		0.000616325	0		0.000972282	0		0.200941	0		0.208883	0		0.241603	0
	0.000461	0		0.001437	0		0.00252368	0		0.00129887	0		0.000906166	0		0.00192885	0		0.217758	0		0.214645	0		0.225538	0
	0.000865445	0		0.00348966	0		0.00385229	0		0.00285225	0		0.00151066	0		0.00372665	0		0.213004	0		0.218761	0		0.227264	0
	0.00702535	0		0.0330789	0		0.00745238	0		0.00873976	0		0.00974259	0		0.00521411	0		0.284613	0		0.270111	0		0.278286	0
	0.0317027	0		0.0232882	0		0.0219553	0		0.0167704	0		0.0200329	0		0.0145768	0		0.261721	0		0.277249	0		0.287201	0
	0.00100252	0		0.0011271	0		0.00173076	0		0.00314646	0		0.00152441	0		0.00116474	0		0.202486	0		0.204338	0		0.236549	0
	0.00427311	0		0.0117949	0		0.00625967	0		0.000496725	0		0.00320794	0		0.0105213	0		0.233311	0		0.250978	0		0.238379	0
	0.000511079	0		0.00130369	0		0.00128857	0		9.61023e-05	0		0.00135555	0		0.00234799	0		0.202604	0		0.228892	0		0.219292	0
	0.0235954	0		0.013339	0		0.00567375	0		0.0156564	0		0.0111164	0		0.0136422	0		0.257565	0		0.272672	0		0.304338	0
	0.0557824	0		0.050376	0		0.0611218	0		0.0939567	0		0.0513464	0		0.0563643	0		0.451357	0		0.372806	0		0.359459	0
	0.00307951	0		0.00483464	0		0.00415367	0		0.000613542	0		0.00350832	0		0.00568081	0		0.214278	0		0.216648	0		0.226089	0
	8.77751e-05	0		0.000505323	0		0.000365912	0		0.000243045	0		0.000365447	0		0.00117525	0		0.204008	0		0.221371	0		0.227939	0
	0.000746973	0		0.0021988	0		0.000762045	0		0.000581489	0		0.00129706	0		0.000707161	0		0.203441	0		0.21355	0		0.22186	0
	0.0417304	0		0.0334839	0		0.0277128	0		0.0631771	0		0.0262662	0		0.0341862	0		0.344484	0		0.3425	0		0.322193	0
	0.0100044	0		0.0266017	0		0.0211379	0		0.0291112	0		0.0127633	0		0.0461924	0		0.346137	0		0.371812	0		0.320028	0
	0.00171515	0		0.0014428	0		0.000756869	0		0.00241066	0		0.000901636	0		0.00144604	0		0.217541	0		0.217904	0		0.220506	0
	0.0100963	0		0.0221201	0		0.0484737	0		0.0533649	0		0.0334691	0		0.0166163	0		0.206541	0		0.206771	0		0.225065	0
	0.00445984	0		0.00718346	0		0.00768144	0		0.000472746	0		0.00460182	0		0.0142677	0		0.218546	0		0.260729	0		0.253737	0
	0.00108403	0		0.00242843	0		0.0015627	0		0.00121624	0		0.00100979	0		0.00115835	0		0.20494	0		0.219364	0		0.223462	0
	0.00154781	0		0.00581364	0		0.0019905	0		0.0214485	0		0.00262046	0		0.00401287	0		0.214023	0		0.232635	0		0.239128	0
	0.0010225	0		0.00222131	0		0.000958544	0		0.00466302	0		0.0010708	0		0.00268182	0		0.227952	0		0.225938	0		0.229391	0
	0.00120994	0		0.0024059	0		0.00271259	0		0.00192847	0		0.00210164	0		0.00228425	0		0.209397	0		0.223535	0		0.230214	0
	0.000844707	0		0.00262174	0		0.00210928	0		9.78732e-05	0		0.00227962	0		0.00260424	0		0.207504	0		0.226335	0		0.22836	0
	0.0041092	0		0.0140761	0		0.0107067	0		0.00364855	0		0.0113465	0		0.0142583	0		0.224944	0		0.253225	0		0.225063	0
	0.00637823	0		0.025865	0		0.0178027	0		0.0260285	0		0.0145697	0		0.0380865	0		0.308859	0		0.324677	0		0.318192	0
	0.00914835	0		0.0107942	0		0.0110713	0		0.00484322	0		0.0144561	0		0.0150653	0		0.271245	0		0.251114	0		0.265043	0
	0.000628598	0		0.00307765	0		0.00141528	0		0.00140565	0		0.000941619	0		0.00261319	0		0.220217	0		0.22654	0		0.242669	0
	0.0298769	0		0.0432516	0		0.00313456	0		0.00410374	0		0.00809347	0		0.0156548	0		0.257825	0		0.274339	0		0.29273	0
	0.00188416	0		0.00624408	0		0.00302998	0		0.00993457	0		0.00337211	0		0.00245206	0		0.207216	0		0.211201	0		0.229069	0
	0.00703905	0		0.0232707	0		0.0074891	0		0.00365175	0		0.0054264	0		0.00797927	0		0.240544	0		0.242151	0		0.270242	0
	0.00119927	0		0.00159279	0		0.00152761	0		0.0076688	0		0.00343099	0		0.00300668	0		0.211502	0		0.217323	0		0.22812	0
	0.00559523	0		0.0212091	0		0.00589745	0		0.00794962	0		0.00969993	0		0.0280087	0		0.326732	0		0.289495	0		0.303083	0
	0.00338162	0		0.00959076	0		0.00405561	0		0.0038172	0		0.0022552	0		0.00914759	0		0.21865	0		0.228502	0		0.228434	0
	0.00683876	0		0.00987935	0		0.00801664	0		0.0116275	0		0.00591795	0		0.0160662	0		0.268461	0		0.299564	0		0.275636	0
	0.0012272	0		0.00385652	0		0.00141699	0		0.0048449	0		0.00132514	0		0.00260738	0		0.216376	0		0.233764	0		0.232693	0
	0.0138621	0		0.0121487	0		0.00391492	0		0.00749655	0		0.00527331	0		0.0167285	0		0.307363	0		0.27576	0		0.305648	0
	0.000271552	0		0.0013809	0		0.000806793	0		0.00109078	0		0.000941601	0		0.00147941	0		0.203546	0		0.209482	0		0.227473	0
	0.0198327	0		0.0265608	0		0.0148957	0		0.0526147	0		0.0329173	0		0.0239944	0		0.333629	0		0.253295	0		0.247607	0
	0.0266772	0		0.0323459	0		0.0269599	0		0.0426891	0		0.0400351	0		0.0211493	0		0.351277	0		0.327743	0		0.32632	0
	0.0105277	0		0.0144428	0		0.00461523	0		0.0139238	0		0.00817023	0		0.0145631	0		0.31073	0		0.310579	0		0.30289	0
	0.00277951	0		0.00390571	0		0.00643399	0		0.0124477	0		0.00217297	0		0.00119863	0		0.206481	0		0.205114	0		0.226212	0
	0.00288959	0		0.0036655	0		0.00296143	0		0.0014173	0		0.0018872	0		0.00226283	0		0.256225	0		0.247814	0		0.26277	0
	0.00240636	0		0.00499551	0		0.00213963	0		0.00156218	0		0.00178315	0		0.00573834	0		0.230243	0		0.253876	0		0.248351	0
	0.00747552	0		0.0146407	0		0.0274782	0		0.0249782	0		0.0246618	0		0.0418029	0		0.242962	0		0.281966	0		0.305192	0
	0.00251682	0		0.0116004	0		0.00324762	0		0.00517005	0		0.00416374	0		0.00414056	0		0.216398	0		0.240073	0		0.220298	0
	0.00364233	0		0.00409449	0		0.00134086	0		0.0061652	0		0.00150733	0		0.00268853	0		0.208475	0		0.241359	0		0.224346	0
	0.00103119	0		0.00119628	0		0.00174589	0		0.0117496	0		0.00148792	0		0.00169928	0		0.201652	0		0.205924	0		0.220588	0
	0.000520982	0		0.00205156	0		0.000977231	0		0.000364634	0		0.00126028	0		0.00281864	0		0.205965	0		0.226827	0		0.221388	0
	0.000794905	0		0.00136061	0		0.000641684	0		0.000746755	0		0.000429012	0		0.000662037	0		0.198888	0		0.217019	0		0.222153	0
	0.0154015	0		0.0318138	0		0.0178206	0		0.0183738	0		0.0228166	0		0.0239037	0		0.300311	0		0.250014	0		0.250324	0
	0.00456417	0		0.0240801	0		0.00858232	0		0.0199754	0		0.0086185	0		0.00948233	0		0.29779	0		0.29229	0		0.317079	0
	0.00510402	0		0.0190761	0		0.0106382	0		0.00234471	0		0.00977409	0		0.0125619	0		0.237161	0		0.259601	0		0.276199	0
	0.0142155	0		0.0183914	0		0.0290237	0		0.00787707	0		0.0121329	0		0.0255329	0		0.262471	0		0.290289	0		0.307873	0
	0.000949309	0		0.0015309	0		0.00328199	0		0.00948545	0		0.00160321	0		0.0020286	0		0.269819	0		0.232168	0		0.242069	0
	0.00538801	0		0.0105025	0		0.00402458	0		0.0105034	0		0.00288066	0		0.0134534	0		0.232371	0		0.255925	0		0.253819	0
	0.00260027	0		0.0102217	0		0.0211938	0		0.0661524	0		0.0100093	0		0.0225374	0		0.272933	0		0.295679	0		0.284278	0
	0.0118657	0		0.0365993	0		0.04439	0		0.0135773	0		0.03275	0		0.0256772	0		0.330957	0		0.384258	0		0.380993	0
	0.000972874	0		0.000772788	0		0.0010073	0		0.00117135	0		0.00109425	0		0.00145519	0		0.209073	0		0.223354	0		0.220689	0
	0.00186309	0		0.00153734	0		0.0023589	0		0.00452249	0		0.00241458	0		0.00178735	0		0.198921	0		0.213578	0		0.21926	0
	0.000582389	0		0.00210929	0		0.00169269	0		0.00537005	0		0.000604955	0		0.00202709	0		0.211804	0		0.224123	0		0.227024	0
	0.0110976	0		0.0272873	0		0.0781612	0		0.0354525	0		0.0626892	0		0.028098	0		0.32866	0		0.346441	0		0.358199	0
	0.00103902	0		0.00270851	0		0.000655901	0		0.00697835	0		0.00158813	0		0.00228682	0		0.249116	0		0.226932	0		0.224815	0
	0.0291663	0		0.0365616	0		0.0164743	0		0.0408117	0		0.0151448	0		0.0443608	0		0.342297	0		0.325062	0		0.348427	0
	0.00530986	0		0.0173385	0		0.0156878	0		0.0114627	0		0.0245803	0		0.0227124	0		0.257548	0		0.253099	0		0.286218	0
	0.000853145	0		0.00563464	0		0.0015673	0		0.00436915	0		0.00188273	0		0.00448043	0		0.220338	0		0.219596	0		0.220328	0
	0.0111943	0		0.0185302	0		0.00984735	0		0.0221231	0		0.00439921	0		0.01938	0		0.290783	0		0.271982	0		0.280725	0
	0.011313	0		0.0213386	0		0.0127649	0		0.0098176	0		0.0111604	0		0.00868805	0		0.335481	0		0.27925	0		0.300616	0
	0.000256226	0		0.00128306	0		0.000946559	0		0.000545341	0		0.000750209	0		0.00212178	0		0.207681	0		0.216759	0		0.220496	0
	0.00263251	0		0.00545264	0		0.00581322	0		0.0190015	0		0.00440331	0		0.00603934	0		0.210658	0		0.249222	0		0.226223	0
	0.00603833	0		0.013588	0		0.00745587	0		0.0113791	0		0.00623507	0		0.0179402	0		0.252319	0		0.28563	0		0.261124	0
	0.00829454	0		0.0152961	0		0.00334226	0		0.0161761	0		0.00525608	0		0.00768471	0		0.260022	0		0.254595	0		0.259279	0
	0.0018153	0		0.00742919	0		0.00114912	0		0.00057838	0		0.00079602	0		0.00955133	0		0.229376	0		0.237491	0		0.223642	0
	0.00556375	0		0.0100755	0		0.00767631	0		0.00443908	0		0.00865827	0		0.0157274	0		0.255838	0		0.270957	0		0.272059	0
	0.0032692	0		0.0107509	0		0.00639996	0		0.0562928	0		0.00478079	0		0.0113508	0		0.268547	0		0.263196	0		0.246609	0
	0.0001886	0		0.000288588	0		0.000372465	0		0.000350595	0		0.00017442	0		0.000645482	0		0.197296	0		0.217401	0		0.216025	0
	0.00173157	0		0.00326238	0		0.00161727	0		0.000247061	0		0.000916026	0		0.00205395	0		0.201346	0		0.210859	0		0.217663	0
	0.00306006	0		0.00335222	0		0.00262101	0		0.00150802	0		0.00196515	0		0.00233552	0		0.231476	0		0.240326	0		0.244614	0
	0.0147065	0		0.0286686	0		0.00880421	0		0.0214977	0		0.0215732	0		0.0242929	0		0.29516	0		0.314622	0		0.308948	0
	0.00107568	0		0.00574919	0		0.00121429	0		0.00102588	0		0.00206661	0		0.0029441	0		0.229838	0		0.220199	0		0.226668	0
	0.00304451	0		0.0047835	0		0.00260683	0		0.00279255	0		0.00181804	0		0.00408573	0		0.211838	0		0.222474	0		0.226226	0
	0.000515767	0		0.00150045	0		0.000896955	0		0.000104664	0		0.0009425	0		0.00146354	0		0.205095	0		0.202745	0		0.22039	0
	0.00775101	0		0.0173889	0		0.011835	0		0.0130751	0		0.00542411	0		0.016294	0		0.259912	0		0.250293	0		0.267915	0
	0.00304365	0		0.0112096	0		0.0049527	0		0.00146535	0		0.00565332	0		0.0128423	0		0.234213	0		0.225275	0		0.227094	0
	0.0239887	0		0.0461627	0		0.0284584	0		0.0360512	0		0.0360487	0		0.0441901	0		0.313509	0		0.322729	0		0.334198	0
	0.0054185	0		0.00675925	0		0.00539726	0		0.00527658	0		0.00511723	0		0.00796906	0		0.231029	0		0.264198	0		0.230433	0
	0.00355956	0		0.00531569	0		0.00904632	0		0.00845371	0		0.00390681	0		0.00455022	0		0.202777	0		0.223578	0		0.229759	0
	0.00369335	0		0.0028479	0		0.00314049	0		0.00327806	0		0.0038489	0		0.00181572	0		0.219427	0		0.246041	0		0.229261	0
	0.0455165	0		0.0441835	0		0.0448118	0		0.00492855	0		0.0613262	0		0.0675233	0		0.388271	0		0.363261	0		0.365094	0
	0.0316709	0		0.018151	0		0.0120825	0		0.0101346	0		0.0406848	0		0.0276979	0		0.228187	0		0.240708	0		0.23479	0
	0.00401117	0		0.00944091	0		0.00425101	0		0.00582291	0		0.00642432	0		0.0073758	0		0.257035	0		0.237695	0		0.249455	0
	0.0139732	0		0.0223565	0		0.0154102	0		0.00370533	0		0.0126998	0		0.0383962	0		0.264942	0		0.304274	0		0.310669	0
	0.00162891	0		0.00229421	0		0.00232179	0		0.00150571	0		0.00119093	0		0.00363809	0		0.220517	0		0.252158	0		0.232782	0
	0.000902695	0		0.00279467	0		0.00376745	0		0.00020116	0		0.00283878	0		0.00184349	0		0.225702	0		0.251555	0		0.263213	0
	0.021862	0		0.0240191	0		0.0301258	0		0.0791043	0		0.0333968	0		0.0257837	0		0.308115	0		0.311821	0		0.29301	0
	0.00560922	0		0.00637748	0		0.00833998	0		0.00851682	0		0.00769029	0		0.0176099	0		0.289415	0		0.346687	0		0.317431	0
	0.00403857	0		0.00911049	0		0.00624974	0		0.0049562	0		0.00675448	0		0.0110955	0		0.284225	0		0.247325	0		0.229258	0
	0.000245051	0		0.000622254	0		0.000454771	0		0.000223512	0		0.000549995	0		0.000518983	0		0.201295	0		0.213927	0		0.223857	0
	0.00290444	0		0.00403313	0		0.00276286	0		0.00223832	0		0.00248982	0		0.00195725	0		0.216376	0		0.210251	0		0.227207	0
	3.58185e-05	0		0.00201464	0		0.000790352	0		0.0429599	0		4.94248e-06	0		0.00258636	0		0.223973	0		0.261459	0		0.24607	0
	0.00676289	0		0.0160008	0		0.00442056	0		0.00149205	0		0.0066879	0		0.0147801	0		0.256035	0		0.27061	0		0.275522	0
	0.00477003	0		0.0176	0		0.00970285	0		0.00522855	0		0.00659735	0		0.00834984	0		0.235904	0		0.244638	0		0.271063	0
	0.00269109	0		0.00408941	0		0.00285829	0		0.0011166	0		0.00395379	0		0.00449326	0		0.218334	0		0.230446	0		0.249719	0
	0.000847288	0		0.00206817	0		0.00185715	0		0.00160111	0		0.00175154	0		0.00239983	0		0.223287	0		0.21986	0		0.224343	0
	0.00586151	0		0.00719471	0		0.00777281	0		0.0249916	0		0.00552812	0		0.0118331	0		0.275812	0		0.286146	0		0.294565	0
	0.0122392	0		0.0236923	0		0.0155425	0		0.00579295	0		0.015704	0		0.0160409	0		0.292525	0		0.281689	0		0.29958	0
	0.00336627	0		0.00723084	0		0.00821076	0		0.0026103	0		0.00410599	0		0.0139593	0		0.235808	0		0.237056	0		0.240351	0
	0.00104032	0		0.00208114	0		0.00194683	0		0.00109034	0		0.00121656	0		0.0019677	0		0.204325	0		0.207983	0		0.221127	0
	0.00395245	0		0.00869816	0		0.00199667	0		0.000436015	0		0.00291823	0		0.00198605	0		0.20103	0		0.214589	0		0.220887	0
	0.00706075	0		0.0151028	0		0.00818456	0		0.00616834	0		0.00609914	0		0.00734517	0		0.262912	0		0.250536	0		0.251749	0
	0.00860713	0		0.0143333	0		0.00715014	0		0.00587964	0		0.00670726	0		0.00491426	0		0.259654	0		0.261454	0		0.261153	0
	0.10172	0		0.150691	0		0.121604	0		0.067667	0		0.0560575	0		0.102573	0		0.447642	0		0.453028	0		0.426626	0
	0.0148173	0		0.0136989	0		0.00741395	0		0.0204555	0		0.00853033	0		0.0178525	0		0.317868	0		0.307407	0		0.341279	0
	0.000376617	0		0.000935977	0		0.000406831	0		9.49896e-05	0		0.000639816	0		0.000523565	0		0.204922	0		0.210309	0		0.22485	0
	0.000973771	0		0.000950492	0		0.00177998	0		0.00135033	0		0.000899927	0		0.00101052	0		0.206201	0		0.228047	0		0.217289	0
	0.00119598	0		0.00219013	0		0.00154742	0		0.00322684	0		0.00132684	0		0.00209653	0		0.222983	0		0.221405	0		0.228078	0
	0.00959452	0		0.0150849	0		0.0167188	0		0.0102126	0		0.0184521	0		0.0200677	0		0.281614	0		0.271534	0		0.269906	0
	0.00289745	0		0.00916808	0		0.00479177	0		0.000162713	0		0.00360631	0		0.00462942	0		0.21334	0		0.237765	0		0.233516	0
	0.0278093	0		0.0678107	0		0.0148841	0		0.052735	0		0.0229553	0		0.0645552	0		0.376111	0		0.363034	0		0.325789	0
	0.054068	0		0.0871414	0		0.0469538	0		0.046052	0		0.062764	0		0.0827839	0		0.443504	0		0.349888	0		0.340669	0
	0.00412244	0		0.00882371	0		0.0092719	0		0.0183508	0		0.00608818	0		0.00947951	0		0.284458	0		0.28172	0		0.277601	0
	0.00222095	0		0.00466722	0		0.00266951	0		0.00157522	0		0.00233243	0		0.012211	0		0.219671	0		0.251632	0		0.242693	0
	0.00690048	0		0.0185762	0		0.0199722	0		0.00406033	0		0.0248034	0		0.0172904	0		0.288065	0		0.293658	0		0.288954	0
	0.000391314	0		0.00119485	0		0.00108245	0		0.00318112	0		0.000741148	0		0.00193164	0		0.21325	0		0.227138	0		0.239194	0
	0.0209023	0		0.0267975	0		0.0751376	0		0.0843947	0		0.0592063	0		0.0269127	0		0.324173	0		0.385279	0		0.312788	0
	0.0931306	0		0.0874097	0		0.0800218	0		0.101121	0		0.0800486	0		0.0847731	0		0.436146	0		0.395173	0		0.399473	0
	0.001909	0		0.00268735	0		0.00130058	0		0.00105933	0		0.00113934	0		0.00246361	0		0.229249	0		0.233445	0		0.243399	0
	0.00575899	0		0.0100847	0		0.00862788	0		0.000477235	0		0.00423367	0		0.00903923	0		0.242595	0		0.244244	0		0.270845	0
	0.0173626	0		0.0315277	0		0.0114927	0		0.00439623	0		0.0228756	0		0.017355	0		0.313614	0		0.249858	0		0.287458	0
	0.0218249	0		0.0288267	0		0.0293967	0		0.0358263	0		0.0274252	0		0.0296924	0		0.357804	0		0.330974	0		0.350671	0
	0.019319	0		0.045971	0		0.042118	0		0.0215014	0		0.0340616	0		0.0619506	0		0.36971	0		0.345582	0		0.320564	0
	0.00085508	0		0.00394026	0		0.00175467	0		0.00142307	0		0.000969212	0		0.00297861	0		0.226415	0		0.222813	0		0.2271	0
	0.0244189	0		0.0416485	0		0.0223232	0		0.0267565	0		0.0481266	0		0.0726135	0		0.331533	0		0.397676	0		0.379604	0
	0.0023046	0		0.00507771	0		0.00145233	0		0.00140658	0		0.00134282	0		0.00307995	0		0.221032	0		0.237891	0		0.230479	0
	0.00125939	0		0.00274822	0		0.000479624	0		0.000102996	0		0.00136299	0		0.00132313	0		0.209053	0		0.206758	0		0.220145	0
	0.003093	0		0.00273882	0		0.00255016	0		0.00580885	0		0.00297747	0		0.00615114	0		0.202946	0		0.215701	0		0.227561	0
	0.00445505	0		0.0227219	0		0.00694482	0		0.0466106	0		0.00689101	0		0.00629656	0		0.242764	0		0.269346	0		0.27186	0
	0.0304954	0		0.0323286	0		0.086214	0		0.0213897	0		0.0266428	0		0.0231331	0		0.384999	0		0.40435	0		0.383973	0
	0.000844749	0		0.00470717	0		0.00399708	0		0.00995465	0		0.00540214	0		0.00242472	0		0.221739	0		0.24143	0		0.238571	0
	0.000943887	0		0.00313704	0		0.00141397	0		0.000118716	0		0.00123527	0		0.00237716	0		0.19745	0		0.219309	0		0.221731	0
	0.00242452	0		0.00834144	0		0.00809954	0		0.0387325	0		0.00862902	0		0.0147151	0		0.264547	0		0.238111	0		0.24336	0
	0.00270092	0		0.00266127	0		0.00156477	0		0.00484296	0		0.00196425	0		0.00185891	0		0.244429	0		0.228328	0		0.239155	0
	0.00351123	0		0.00656465	0		0.00764048	0		0.00618469	0		0.00596605	0		0.00393566	0		0.252763	0		0.250943	0		0.259832	0
	0.069039	0		0.0761527	0		0.0841376	0		0.0982992	0		0.05446	0		0.100989	0		0.382186	0		0.40299	0		0.347055	0
	0.0127742	0		0.0389596	0		0.0157631	0		0.0203827	0		0.013035	0		0.0251538	0		0.315301	0		0.311962	0		0.263183	0
	0.00369665	0		0.00900758	0		0.00519557	0		0.00470331	0		0.00214534	0		0.00951048	0		0.251937	0		0.267417	0		0.256157	0
	0.00403342	0		0.00742729	0		0.00453673	0		0.0117893	0		0.00490491	0		0.0043025	0		0.249573	0		0.24951	0		0.24142	0
	0.0145273	0		0.0232704	0		0.014063	0		0.0627505	0		0.0171971	0		0.0155568	0		0.344324	0		0.296563	0		0.259099	0
	0.000753922	0		0.00285367	0		0.00144817	0		0.00479007	0		0.000924086	0		0.0055281	0		0.20187	0		0.202994	0		0.223247	0
	0.000386415	0		0.000439731	0		0.00170935	0		0.000164887	0		0.00026443	0		0.000944366	0		0.211138	0		0.213707	0		0.22486	0
	0.00354758	0		0.0076746	0		0.0051083	0		0.00235157	0		0.00491403	0		0.0095831	0		0.272954	0		0.250001	0		0.266935	0
	0.0108293	0		0.0257985	0		0.02172	0		0.00485153	0		0.0206393	0		0.0178738	0		0.294933	0		0.290026	0		0.305719	0
	0.00158478	0		0.0030198	0		0.00115802	0		0.000382142	0		0.00147282	0		0.00222013	0		0.204085	0		0.227825	0		0.223601	0
	0.00109784	0		0.00563107	0		0.00200199	0		0.00066813	0		0.00252563	0		0.00664671	0		0.2149	0		0.2107	0		0.22355	0
	0.00101519	0		0.00105616	0		0.0012565	0		0.000785189	0		0.00083277	0		0.00122514	0		0.200014	0		0.212568	0		0.219994	0
	0.0877781	0		0.108709	0		0.0765431	0		0.025401	0		0.0799831	0		0.112298	0		0.439097	0		0.456507	0		0.457408	0
	0.00600539	0		0.00874956	0		0.0106357	0		0.0110664	0		0.00923802	0		0.0124439	0		0.247774	0		0.229125	0		0.227287	0
	0.00127278	0		0.00235109	0		0.0015429	0		0.000406952	0		0.000887345	0		0.00280193	0		0.207658	0		0.218382	0		0.218333	0
	0.000854808	0		0.00655154	0		0.00892285	0		0.000283115	0		0.00455044	0		0.017171	0		0.258398	0		0.257708	0		0.243346	0
	0.0018142	0		0.00426156	0		0.0116955	0		0.0167122	0		0.00645458	0		0.00293458	0		0.254958	0		0.264811	0		0.245805	0
	0.00149619	0		0.00433501	0		0.00118943	0		0.00118588	0		0.00334879	0		0.00245905	0		0.251597	0		0.213542	0		0.223521	0
	0.00605642	0		0.00662838	0		0.0042622	0		0.0128989	0		0.00504682	0		0.00606002	0		0.353455	0		0.279065	0		0.276151	0
	0.00885807	0		0.014035	0		0.00848499	0		0.00385449	0		0.0118424	0		0.00722185	0		0.229846	0		0.244891	0		0.26221	0
	0.00500744	0		0.00732055	0		0.00450274	0		0.0168989	0		0.00509359	0		0.00206746	0		0.224217	0		0.224743	0		0.223946	0
	0.00137715	0		0.00307828	0		0.00162811	0		0.00146974	0		0.000731089	0		0.00403286	0		0.219804	0		0.239672	0		0.234525	0
	0.0021198	0		0.0031341	0		0.00728055	0		0.00893993	0		0.00577254	0		0.00152163	0		0.21272	0		0.230638	0		0.221094	0
	0.00302464	0		0.00509024	0		0.00195034	0		0.00144393	0		0.00294186	0		0.00255237	0		0.219457	0		0.214791	0		0.225317	0
	0.000729604	0		0.00206384	0		0.00125735	0		0.000431749	0		0.00137681	0		0.00244816	0		0.20824	0		0.233635	0		0.224279	0
	0.00499939	0		0.00836418	0		0.00550733	0		0.00789171	0		0.00402964	0		0.0103503	0		0.251991	0		0.301892	0		0.285104	0
	0.00185583	0		0.00389854	0		0.00265933	0		0.00251009	0		0.0011335	0		0.00231574	0		0.214106	0		0.214823	0		0.232008	0
	0.00141182	0		0.00287081	0		0.00627631	0		0.00243241	0		0.00304547	0		0.00351301	0		0.213705	0		0.242288	0		0.224903	0
	0.00471227	0		0.00805272	0		0.00361471	0		0.0049549	0		0.00265326	0		0.00612102	0		0.225071	0		0.253304	0		0.262454	0
	0.00301819	0		0.00968997	0		0.00314473	0		0.00772255	0		0.00544602	0		0.00548977	0		0.241846	0		0.267371	0		0.279837	0
	0.000326122	0		0.0044783	0		0.00211067	0		0.000262067	0		0.00176082	0		0.0035989	0		0.204113	0		0.222042	0		0.231312	0
	0.000132777	0		0.000275718	0		0.000629904	0		0.00111146	0		0.000327601	0		0.00129064	0		0.205048	0		0.214255	0		0.224781	0
	0.000835669	0		0.00171775	0		0.00236155	0		0.00802139	0		0.00185623	0		0.00322066	0		0.203442	0		0.211409	0		0.224141	0
	0.0134674	0		0.0642	0		0.058132	0		0.0435212	0		0.0708773	0		0.050536	0		0.341979	0		0.354636	0		0.362624	0
	0.000524006	0		0.00106049	0		0.00263432	0		0.000233104	0		0.00132561	0		0.00303312	0		0.207091	0		0.226434	0		0.217973	0
	0.00156283	0		0.00148267	0		0.00140902	0		0.00134177	0		0.00075367	0		0.0029913	0		0.216887	0		0.223517	0		0.235101	0
	0.0326178	0		0.037813	0		0.0222063	0		0.068717	0		0.0233519	0		0.0287704	0		0.322119	0		0.353592	0		0.32461	0
	0.00390251	0		0.0154216	0		0.00141836	0		0.00095383	0		0.00384677	0		0.0117841	0		0.220676	0		0.237186	0		0.233756	0
	0.0271669	0		0.0489705	0		0.0711578	0		0.0356898	0		0.0830126	0		0.0677838	0		0.383763	0		0.421901	0		0.424137	0
	0.00508906	0		0.0143774	0		0.0196381	0		0.00614654	0		0.00565736	0		0.00792009	0		0.249688	0		0.242884	0		0.241524	0
	0.0205485	0		0.017415	0		0.00790186	0		0.0125085	0		0.015924	0		0.00989373	0		0.270794	0		0.272158	0		0.308664	0
	0.00290756	0		0.0202873	0		0.00836892	0		0.00383926	0		0.00456778	0		0.0177499	0		0.258511	0		0.277411	0		0.245289	0
	0.0186125	0		0.0325423	0		0.0599203	0		0.0633124	0		0.0355976	0		0.0240336	0		0.326441	0		0.296081	0		0.299667	0
	0.00913719	0		0.0244176	0		0.02148	0		0.0570327	0		0.0204651	0		0.0288858	0		0.25113	0		0.26269	0		0.290279	0
	0.00441408	0		0.0122049	0		0.00677901	0		0.000368429	0		0.00314129	0		0.0147458	0		0.234975	0		0.279692	0		0.28041	0
	0.00203332	0		0.00396357	0		0.00354638	0		0.000861318	0		0.00267553	0		0.00269409	0		0.227209	0		0.241244	0		0.237727	0
	0.00121959	0		0.00627702	0		0.00576491	0		0.00704542	0		0.00464073	0		0.00233883	0		0.200016	0		0.207497	0		0.21982	0
	0.00213282	0		0.00453504	0		0.00581065	0		0.00467502	0		0.00460029	0		0.00386605	0		0.218029	0		0.255396	0		0.232854	0
	0.000579601	0		0.00102911	0		0.000697864	0		0.0034604	0		0.000980273	0		0.00102201	0		0.202677	0		0.206151	0		0.227775	0
	0.0153459	0		0.0488444	0		0.00641179	0		0.000521189	0		0.0205174	0		0.0291773	0		0.373982	0		0.353939	0		0.361906	0
	0.0556672	0		0.0792857	0		0.108954	0		0.0310623	0		0.0513014	0		0.055755	0		0.387978	0		0.375647	0		0.37615	0
	0.00141084	0		0.000854243	0		0.000994682	0		0.00304375	0		0.00136762	0		0.00199718	0		0.203106	0		0.214467	0		0.22188	0
	0.00376042	0		0.00494708	0		0.0101777	0		0.00329755	0		0.00630406	0		0.0089404	0		0.24414	0		0.256793	0		0.238905	0
	0.0076018	0		0.0154839	0		0.0146467	0		0.0101674	0		0.0128245	0		0.0123365	0		0.316634	0		0.245877	0		0.270338	0
	0.000860558	0		0.00642788	0		0.00451327	0		0.000261465	0		0.00353418	0		0.00509398	0		0.210384	0		0.22646	0		0.228822	0
	0.00042526	0		0.000996653	0		0.00109594	0		0.00138821	0		0.00115835	0		0.00144666	0		0.223127	0		0.20832	0		0.222029	0
	0.0436812	0		0.0725632	0		0.0194271	0		0.0344904	0		0.0321068	0		0.0532487	0		0.36008	0		0.469262	0		0.424388	0
	0.0032082	0		0.00952684	0		0.00282327	0		0.000356464	0		0.00375162	0		0.00310334	0		0.219904	0		0.244616	0		0.23746	0
	0.0160653	0		0.0369829	0		0.0331825	0		0.0653841	0		0.0324477	0		0.0382639	0		0.376684	0		0.343605	0		0.380256	0
	0.000865512	0		0.00177028	0		0.00242081	0		0.00169921	0		0.00155987	0		0.0050413	0		0.206079	0		0.216023	0		0.214867	0
	0.0102446	0		0.0132878	0		0.00753422	0		0.0138198	0		0.00589773	0		0.0184685	0		0.289262	0		0.303152	0		0.281558	0
	0.000988672	0		0.00277439	0		0.00479426	0		0.00538818	0		0.00271741	0		0.00465932	0		0.203187	0		0.205278	0		0.219148	0
	0.00568865	0		0.0113633	0		0.00586174	0		0.00324372	0		0.00343402	0		0.0117649	0		0.258899	0		0.232712	0		0.23601	0
	0.020672	0		0.0456763	0		0.0125045	0		0.0239997	0		0.0199556	0		0.0289306	0		0.321697	0		0.290183	0		0.355863	0
	0.00383015	0		0.00779824	0		0.00363231	0		0.00354766	0		0.0065146	0		0.0102257	0		0.244494	0		0.266844	0		0.257144	0
	0.000111777	0		0.000225042	0		0.000483833	0		0.000720629	0		0.000438673	0		0.000998618	0		0.197204	0		0.20707	0		0.220624	0
	0.0117286	0		0.0164979	0		0.0113434	0		0.0151052	0		0.00717151	0		0.0055185	0		0.25577	0		0.276919	0		0.29382	0
	0.00648676	0		0.010897	0		0.0117375	0		0.0210953	0		0.00406271	0		0.010282	0		0.276458	0		0.255833	0		0.244536	0
	0.00190917	0		0.00881328	0		0.00492237	0		0.000875875	0		0.00331753	0		0.0118446	0		0.239174	0		0.243348	0		0.247243	0
	0.0100518	0		0.0129322	0		0.0125911	0		0.00633765	0		0.00850666	0		0.00545044	0		0.27047	0		0.250167	0		0.261684	0
	0.00360412	0		0.00678815	0		0.0055755	0		0.0126074	0		0.00343591	0		0.00542329	0		0.213425	0		0.233865	0		0.233171	0
	0.0016711	0		0.00505049	0		0.00124528	0		0.00322243	0		0.00298374	0		0.00168134	0		0.22495	0		0.213333	0		0.224576	0
	0.00265237	0		0.00905116	0		0.00567885	0		0.00107324	0		0.00489302	0		0.00820806	0		0.236605	0		0.221915	0		0.232727	0
	0.00333251	0		0.00934455	0		0.00756039	0		0.00792295	0		0.00372515	0		0.00315365	0		0.233343	0		0.255607	0		0.249067	0
	0.000262031	0		0.00107162	0		0.00143794	0		0.000782202	0		0.000693894	0		0.000992	0		0.211803	0		0.221105	0		0.223312	0
	0.00947588	0		0.0244061	0		0.0191851	0		0.0190362	0		0.0101635	0		0.0256667	0		0.327143	0		0.33033	0		0.314779	0
	0.000831613	0		0.00241338	0		0.00127042	0		0.00115405	0		0.000908444	0		0.00123747	0		0.208148	0		0.217512	0		0.221397	0
	0.00134276	0		0.00370781	0		0.00327808	0		0.000637499	0		0.00151985	0		0.00437167	0		0.212417	0		0.22164	0		0.226427	0
	0.00743592	0		0.01758	0		0.0147629	0		0.0103154	0		0.00854162	0		0.00770355	0		0.266745	0		0.260021	0		0.261089	0
	0.0122613	0		0.0129787	0		0.00689306	0		0.00437457	0		0.00853469	0		0.00332776	0		0.238019	0		0.274366	0		0.261264	0
	0.0160168	0		0.0280753	0		0.0223008	0		0.0342779	0		0.0221415	0		0.0225886	0		0.371296	0		0.304091	0		0.318908	0
	0.0134173	0		0.0180821	0		0.00540028	0		0.00401399	0		0.00603733	0		0.00614506	0		0.241859	0		0.236022	0		0.284569	0
	0.000948816	0		0.00685709	0		0.0023986	0		0.000458323	0		0.00477251	0		0.00423855	0		0.218242	0		0.243511	0		0.23056	0
	0.00169507	0		0.00308943	0		0.000996749	0		0.00132631	0		0.000573026	0		0.00443078	0		0.216246	0		0.22936	0		0.225892	0
	0.00151895	0		0.00501316	0		0.00267893	0		0.00722356	0		0.00265943	0		0.00348715	0		0.202216	0		0.205535	0		0.221705	0
	0.00264968	0		0.00570899	0		0.00432257	0		0.00221988	0		0.0030475	0		0.00528778	0		0.214671	0		0.241566	0		0.232213	0
	0.0109022	0		0.0177718	0		0.0131492	0		0.0187582	0		0.0105104	0		0.020054	0		0.275615	0		0.299607	0		0.279736	0
	0.00528088	0		0.0135372	0		0.00797621	0		0.045981	0		0.0126918	0		0.0205085	0		0.285461	0		0.273797	0		0.268379	0
	0.00377142	0		0.00414676	0		0.00223959	0		0.00427921	0		0.00255864	0		0.00421773	0		0.256188	0		0.240314	0		0.258516	0
	0.0169002	0		0.0167992	0		0.00984847	0		0.027781	0		0.00856124	0		0.0300035	0		0.224349	0		0.23019	0		0.223631	0
	0.0142877	1		0.0472207	1		0.0658558	1		0.10276	1		0.0434423	1		0.0385512	1		0.348209	1		0.331653	1		0.346524	1
	0.00900639	0		0.0232931	0		0.00915252	0		0.0119426	0		0.0159006	0		0.0108358	0		0.295293	0		0.300643	0		0.298695	0
	0.00175651	0		0.00288581	0		0.00346724	0		0.00309077	0		0.001702	0		0.00242185	0		0.207674	0		0.22566	0		0.224619	0
	0.00755403	0		0.0188291	0		0.0110525	0		0.021812	0		0.0102184	0		0.0218154	0		0.319055	0		0.285579	0		0.265917	0
	0.000726436	0		0.00100659	0		0.00154441	0		0.00330438	0		0.00163144	0		0.0017832	0		0.204499	0		0.208132	0		0.217827	0
	0.00130787	0		0.00156179	0		0.00258951	0		0.00464219	0		0.00150244	0		0.00234146	0		0.209066	0		0.214099	0		0.222715	0
	0.000230742	0		0.000658289	0		0.00101183	0		0.00136612	0		0.000722718	0		0.00146036	0		0.200994	0		0.206346	0		0.225823	0
	0.000315219	0		0.00174685	0		0.00153848	0		0.00482009	0		0.00117834	0		0.00137406	0		0.205197	0		0.208354	0		0.226375	0
	0.0241831	0		0.0336941	0		0.039186	0		0.0418591	0		0.0209495	0		0.0230437	0		0.343212	0		0.302502	0		0.332482	0
	0.00127771	0		0.00288625	0		0.00377134	0		0.00244674	0		0.00182726	0		0.00230292	0		0.222896	0		0.22123	0		0.22506	0
	0.000301366	0		0.00185284	0		0.000862358	0		0.00183904	0		0.00073004	0		0.00207497	0		0.206832	0		0.214682	0		0.220952	0
	0.000846833	0		0.00361299	0		0.00158759	0		0.00122304	0		0.00132733	0		0.00456185	0		0.238468	0		0.231693	0		0.228129	0
	0.000724319	0		0.00243675	0		0.00163675	0		0.00357414	0		0.00141625	0		0.00521082	0		0.216051	0		0.221932	0		0.225331	0
	0.000896136	0		0.00155795	0		0.00161263	0		0.00023729	0		0.00108955	0		0.00167311	0		0.203323	0		0.204232	0		0.22219	0
	0.0108957	0		0.0158407	0		0.0216247	0		0.0236219	0		0.0297633	0		0.0236554	0		0.390195	0		0.3668	0		0.364353	0
	0.0241363	0		0.0523292	0		0.0178676	0		0.0403501	0		0.0179644	0		0.0619098	0		0.38923	0		0.363463	0		0.350794	0
	0.0121694	0		0.0208807	0		0.00602863	0		0.00886262	0		0.0162016	0		0.0170509	0		0.283046	0		0.26903	0		0.285363	0
	0.00328122	0		0.00793902	0		0.00275951	0		0.0213233	0		0.0023534	0		0.00780029	0		0.210097	0		0.210944	0		0.221493	0
	0.00162098	0		0.00364376	0		0.00331713	0		0.00523666	0		0.00300877	0		0.00283604	0		0.200838	0		0.242115	0		0.222061	0
	8.66889e-05	0		0.000241425	0		0.000353457	0		0.00136523	0		0.000335637	0		0.000654959	0		0.204869	0		0.208891	0		0.229514	0
	0.00134991	0		0.00272098	0		0.00242587	0		0.00159548	0		0.00218273	0		0.00149607	0		0.211443	0		0.22012	0		0.232453	0
	0.00167765	0		0.0103081	0		0.00319749	0		0.00406658	0		0.00232763	0		0.00690345	0		0.218911	0		0.227924	0		0.231663	0
	0.00265577	0		0.00881151	0		0.00403143	0		0.0028625	0		0.00212713	0		0.00535125	0		0.228208	0		0.237136	0		0.229715	0
	0.000940579	0		0.00450285	0		0.0023406	0		0.00186343	0		0.00281521	0		0.00331312	0		0.221131	0		0.226653	0		0.218282	0
	0.0186313	0		0.0280908	0		0.0123965	0		0.00204937	0		0.0110422	0		0.0220127	0		0.292444	0		0.289763	0		0.321006	0
	0.00252123	0		0.0125133	0		0.0108116	0		0.0146727	0		0.00675682	0		0.020425	0		0.27429	0		0.26571	0		0.256659	0
	0.0630202	0		0.0288745	0		0.0592704	0		0.0567728	0		0.0252755	0		0.0498573	0		0.320583	0		0.29884	0		0.346855	0
	0.00562621	0		0.0065665	0		0.00999439	0		0.00520899	0		0.00601094	0		0.0120797	0		0.272056	0		0.256355	0		0.247725	0
	0.00184303	0		0.00502008	0		0.00105735	0		0.00232259	0		0.00148655	0		0.00405501	0		0.2224	0		0.222803	0		0.236379	0
	0.000623519	0		0.00234111	0		0.00196569	0		0.00242066	0		0.000998503	0		0.00195505	0		0.205877	0		0.204822	0		0.225217	0
	0.0264913	0		0.0170032	0		0.0070616	0		0.0294609	0		0.0119163	0		0.012498	0		0.284631	0		0.342855	0		0.316217	0
	0.00509213	0		0.00690736	0		0.00314338	0		0.00171442	0		0.00356435	0		0.00790344	0		0.248978	0		0.241286	0		0.243759	0
	0.00451029	0		0.00930341	0		0.00612022	0		0.0122425	0		0.00566949	0		0.0079866	0		0.266811	0		0.242559	0		0.254038	0
	0.00502111	0		0.0225915	0		0.0188658	0		0.0151913	0		0.0168555	0		0.0262575	0		0.309326	0		0.257805	0		0.291778	0
	0.0127767	0		0.0283402	0		0.00621594	0		0.0928203	0		0.00937703	0		0.0258115	0		0.304904	0		0.267578	0		0.278543	0
	0.0317971	0		0.0278718	0		0.0172226	0		0.0485011	0		0.0220885	0		0.0237407	0		0.32007	0		0.309559	0		0.29476	0
	0.00293853	0		0.00792788	0		0.00403861	0		0.0181835	0		0.00292974	0		0.0115039	0		0.26806	0		0.236175	0		0.227595	0
	0.00238388	0		0.0039107	0		0.00390185	0		0.00579658	0		0.00324761	0		0.00313106	0		0.213257	0		0.217317	0		0.220178	0
	0.00314911	0		0.00941225	0		0.00269633	0		0.0139966	0		0.0018847	0		0.00308936	0		0.24853	0		0.230134	0		0.252739	0
	0.000329909	0		0.000675832	0		0.00267615	0		0.00326845	0		0.000521353	0		0.00189208	0		0.202521	0		0.217051	0		0.224619	0
	0.0015786	0		0.00377993	0		0.00391243	0		0.00565923	0		0.0011421	0		0.00602303	0		0.215156	0		0.241043	0		0.225561	0
	0.00390039	0		0.00909445	0		0.00390651	0		0.00131265	0		0.004826	0		0.0087497	0		0.215573	0		0.220508	0		0.239008	0
	0.00587198	0		0.00699235	0		0.00816293	0		0.00199406	0		0.0123167	0		0.00578951	0		0.208854	0		0.220815	0		0.222587	0
	0.000531615	0		0.000884912	0		0.000986104	0		0.00334079	0		0.000987444	0		0.00121451	0		0.203291	0		0.206799	0		0.223847	0
	0.0049902	0		0.0078297	0		0.00306912	0		0.00835203	0		0.00400571	0		0.00983358	0		0.282021	0		0.229576	0		0.281585	0
	0.0159937	0		0.0188952	0		0.0241979	0		0.0131964	0		0.0373658	0		0.0379099	0		0.35524	0		0.327996	0		0.336298	0
	0.000616191	0		0.000941149	0		0.000550876	0		0.00107182	0		0.000531968	0		0.00071521	0		0.19716	0		0.214097	0		0.219876	0
	0.00398124	0		0.0146775	0		0.00287724	0		0.00996438	0		0.00178589	0		0.00944798	0		0.289377	0		0.305907	0		0.269011	0
	0.00348158	0		0.0102337	0		0.00659853	0		0.0107887	0		0.00489239	0		0.00472472	0		0.272656	0		0.320064	0		0.234762	0
	0.00660756	0		0.0181637	0		0.0107171	0		0.0360082	0		0.0139269	0		0.0170646	0		0.303289	0		0.339	0		0.316218	0
	0.0110272	0		0.0281463	0		0.012391	0		0.0425292	0		0.0108729	0		0.0323249	0		0.264036	0		0.297636	0		0.271458	0
	0.00138771	0		0.00275995	0		0.00427468	0		0.013447	0		0.00411797	0		0.00175909	0		0.213878	0		0.20909	0		0.231348	0
	0.00729836	0		0.0225924	0		0.0155746	0		0.0141318	0		0.0166734	0		0.0162981	0		0.27712	0		0.300725	0		0.328899	0
	0.0228029	0		0.0433523	0		0.0410938	0		0.075257	0		0.0412398	0		0.0369006	0		0.385036	0		0.323429	0		0.35578	0
	0.0176528	0		0.0355048	0		0.0155667	0		0.0347183	0		0.00958461	0		0.048418	0		0.353316	0		0.351703	0		0.407549	0
	0.00808158	0		0.0148516	0		0.00904292	0		0.0178519	0		0.00590679	0		0.0138401	0		0.260096	0		0.242347	0		0.260151	0
	0.00137035	0		0.00343903	0		0.00150373	0		0.00497334	0		0.0013544	0		0.00234682	0		0.22768	0		0.215504	0		0.225568	0
	0.00216015	0		0.00683188	0		0.00488173	0		0.0108214	0		0.00169424	0		0.00750982	0		0.215916	0		0.248863	0		0.229401	0
	0.000482157	0		0.000728852	0		0.000798968	0		0.000366243	0		0.000672731	0		0.000536697	0		0.202401	0		0.223083	0		0.218345	0
	0.00397215	0		0.00841026	0		0.00410068	0		0.00341669	0		0.00347945	0		0.00988181	0		0.256224	0		0.282714	0		0.241725	0
	0.00117292	0		0.00369873	0		0.00575249	0		0.0161701	0		0.00193592	0		0.00402036	0		0.210317	0		0.226597	0		0.222867	0
	0.00136166	0		0.00351584	0		0.00175202	0		0.000502682	0		0.00219389	0		0.00139047	0		0.21522	0		0.226539	0		0.224352	0
	0.00141631	0		0.00269829	0		0.00174123	0		0.00130552	0		0.00150376	0		0.00185306	0		0.228019	0		0.217044	0		0.224511	0
	0.00902548	0		0.0207004	0		0.0289636	0		0.0157428	0		0.0141357	0		0.0362221	0		0.266621	0		0.316712	0		0.301741	0
	0.000564431	0		0.000995487	0		0.00121386	0		0.000546926	0		0.000586727	0		0.000729512	0		0.207367	0		0.213493	0		0.219822	0
	0.00324654	0		0.00835675	0		0.0046997	0		0.00158613	0		0.00301208	0		0.00581806	0		0.230731	0		0.257502	0		0.245651	0
	0.000261639	0		0.000766124	0		0.00060644	0		0.000387856	0		0.000866258	0		0.000749013	0		0.207374	0		0.201774	0		0.223289	0
	0.00780334	0		0.0197236	0		0.0301895	0		0.0480171	0		0.0213727	0		0.0243182	0		0.246179	0		0.218611	0		0.225623	0
	0.019871	0		0.0306584	0		0.0322539	0		0.0533174	0		0.0408238	0		0.0279249	0		0.302042	0		0.287241	0		0.275514	0
	0.00163866	0		0.00661395	0		0.00477683	0		0.000466524	0		0.00348047	0		0.00609173	0		0.211747	0		0.235479	0		0.222548	0
	0.00133826	0		0.00198048	0		0.00108497	0		0.000526424	0		0.00134967	0		0.00244162	0		0.219191	0		0.217776	0		0.224503	0
	0.00345568	0		0.00700427	0		0.00582348	0		0.0151276	0		0.00444905	0		0.0110257	0		0.226079	0		0.247075	0		0.247455	0
	0.015834	0		0.0215323	0		0.0295318	0		0.0980916	0		0.0226696	0		0.0263567	0		0.339703	0		0.330369	0		0.301077	0
	0.00104997	0		0.00138017	0		0.0012021	0		0.00139964	0		0.000785348	0		0.00271816	0		0.201499	0		0.258009	0		0.228255	0
	0.0148618	0		0.0223561	0		0.0175689	0		0.0147136	0		0.0158603	0		0.0327692	0		0.346633	0		0.346185	0		0.315482	0
	0.00859991	0		0.0183004	0		0.0300013	0		0.0101013	0		0.0269713	0		0.0222749	0		0.357148	0		0.329558	0		0.277467	0
	0.00148572	0		0.00712016	0		0.00841314	0		0.0392047	0		0.00982966	0		0.0189774	0		0.288121	0		0.296811	0		0.2797	0
	0.00601851	0		0.0215143	0		0.0306137	0		0.0409689	0		0.0268328	0		0.0322922	0		0.309612	0		0.302783	0		0.283226	0
	0.147422	0		0.138671	0		0.0837028	0		0.110242	0		0.108759	0		0.0881936	0		0.458004	0		0.402091	0		0.448497	0
	0.00376144	0		0.0041129	0		0.00203976	0		0.000700959	0		0.00220521	0		0.00102648	0		0.212286	0		0.222955	0		0.238329	0
	0.00192195	0		0.00375217	0		0.00325782	0		0.0188455	0		0.00524511	0		0.007014	0		0.232749	0		0.236581	0		0.232129	0
	0.000680738	0		0.00127735	0		0.00126103	0		0.00329622	0		0.00106948	0		0.00137484	0		0.201929	0		0.202244	0		0.228318	0
	0.000777316	0		0.00227952	0		0.00220565	0		0.000759548	0		0.00113122	0		0.00200198	0		0.212517	0		0.205808	0		0.22256	0
	0.00363286	0		0.0209757	0		0.0150264	0		0.0211799	0		0.0276261	0		0.0323985	0		0.311329	0		0.296486	0		0.30181	0
	0.0216836	0		0.0359405	0		0.0229125	0		0.0347603	0		0.0284614	0		0.0533747	0		0.313096	0		0.319764	0		0.331309	0
	0.00139717	0		0.00440599	0		0.00379579	0		0.000370235	0		0.00319759	0		0.00300723	0		0.21849	0		0.223305	0		0.220093	0
	0.0137182	0		0.0174011	0		0.0132341	0		0.00143019	0		0.00807458	0		0.0157944	0		0.310668	0		0.273316	0		0.306829	0
	0.0136707	0		0.0429611	0		0.0198452	0		0.0608962	0		0.0203136	0		0.0208956	0		0.281112	0		0.314824	0		0.279708	0
	0.00104342	0		0.00101239	0		0.00110639	0		0.00220756	0		0.00109488	0		0.0010946	0		0.204682	0		0.207133	0		0.223293	0
	0.00406002	0		0.0140344	0		0.00650853	0		0.0029599	0		0.0065052	0		0.00511986	0		0.232851	0		0.262383	0		0.254963	0
	0.00139031	0		0.00205108	0		0.0017009	0		0.00436469	0		0.00162926	0		0.002564	0		0.19693	0		0.22665	0		0.222411	0
	0.000426741	0		0.00446627	0		0.00122617	0		3.26123e-05	0		0.00105738	0		0.00205966	0		0.201658	0		0.220533	0		0.228169	0
	0.0014338	0		0.00317731	0		0.00214753	0		0.00160193	0		0.00183516	0		0.00247833	0		0.216874	0		0.252963	0		0.230877	0
	0.00188883	0		0.00186954	0		0.00242238	0		0.000630136	0		0.000930775	0		0.00317196	0		0.254532	0		0.234956	0		0.234056	0
	0.00948135	0		0.011052	0		0.0104462	0		0.0129544	0		0.00675546	0		0.0114199	0		0.274851	0		0.269257	0		0.268096	0
	0.00045367	0		0.000776283	0		0.00108903	0		0.00166942	0		0.000795745	0		0.00190255	0		0.212909	0		0.228764	0		0.225622	0
	0.00488959	0		0.0137792	0		0.00544078	0		0.00381801	0		0.0075039	0		0.0120907	0		0.307926	0		0.242778	0		0.233995	0
	0.00257356	0		0.00968967	0		0.00294162	0		0.00427693	0		0.00252769	0		0.0120142	0		0.269928	0		0.23516	0		0.230762	0
	0.00041441	0		0.00172027	0		0.00130321	0		0.000574169	0		0.000652945	0		0.0014904	0		0.224669	0		0.23801	0		0.229614	0
	0.00130843	0		0.00312282	0		0.00155941	0		7.05162e-05	0		0.000730942	0		0.00242329	0		0.20967	0		0.229571	0		0.225525	0
	0.00353521	0		0.00874967	0		0.00443957	0		0.0146552	0		0.00448853	0		0.0064357	0		0.213682	0		0.215106	0		0.222902	0
	0.00794892	0		0.0195671	0		0.00402187	0		0.0179177	0		0.00657028	0		0.0236049	0		0.265077	0		0.276243	0		0.258725	0
	0.000487253	0		0.00116367	0		0.00127276	0		0.00255837	0		0.000664193	0		0.0019696	0		0.212288	0		0.225164	0		0.229182	0
	0.00872529	0		0.0329567	0		0.0240958	0		0.0380164	0		0.0167004	0		0.0254455	0		0.291423	0		0.259609	0		0.270556	0
	0.0262163	0		0.0538283	0		0.0190506	0		0.0459921	0		0.0306241	0		0.0372548	0		0.278831	0		0.308432	0		0.270366	0
	0.000461005	0		0.000658544	0		0.00168828	0		0.0070023	0		0.000664511	0		0.00152037	0		0.203093	0		0.215263	0		0.233537	0
	0.00145307	0		0.0042564	0		0.0044596	0		0.00344683	0		0.00302138	0		0.00582069	0		0.239353	0		0.254794	0		0.235526	0
	0.00584112	0		0.00267933	0		0.00357935	0		0.0118272	0		0.00608299	0		0.00237976	0		0.238598	0		0.25727	0		0.234601	0
	0.0422878	0		0.0349502	0		0.0346765	0		0.0235959	0		0.0454587	0		0.0747185	0		0.417827	0		0.446362	0		0.455509	0
	0.00205043	0		0.0060748	0		0.00138157	0		0.00208141	0		0.00235601	0		0.00316172	0		0.215272	0		0.227298	0		0.225322	0
	0.000265068	0		0.00058066	0		0.000473138	0		0.000556544	0		0.000733717	0		0.000687704	0		0.204549	0		0.220121	0		0.23771	0
	0.0685656	0		0.0721097	0		0.0729371	0		0.0802865	0		0.0681114	0		0.0382007	0		0.367265	0		0.351728	0		0.375186	0
	0.00297345	0		0.00564259	0		0.0107101	0		0.0193323	0		0.00695266	0		0.00721012	0		0.260173	0		0.294748	0		0.266979	0
	0.00276178	0		0.00819523	0		0.00433576	0		0.0162277	0		0.00529991	0		0.0125526	0		0.252902	0		0.250749	0		0.236011	0
	0.0296656	0		0.05093	0		0.0427996	0		0.0564385	0		0.0213948	0		0.0327661	0		0.336528	0		0.315582	0		0.30813	0
	0.0131703	0		0.0338519	0		0.0195417	0		0.0733967	0		0.0135757	0		0.0327076	0		0.347141	0		0.294147	0		0.28949	0
	0.0144479	0		0.0152661	0		0.0116428	0		0.0116618	0		0.0131907	0		0.00528166	0		0.241437	0		0.271615	0		0.246221	0
	0.000867608	0		0.00220486	0		0.00275136	0		0.00125304	0		0.00311822	0		0.00804556	0		0.222777	0		0.265256	0		0.230901	0
	0.000851031	0		0.00496031	0		0.00392705	0		0.00604512	0		0.00144148	0		0.00202641	0		0.206109	0		0.225648	0		0.220749	0
	0.00262482	0		0.00450744	0		0.00251969	0		0.00164118	0		0.0023141	0		0.00436814	0		0.219832	0		0.257131	0		0.251604	0
	0.00927505	0		0.0206015	0		0.0111092	0		0.0205669	0		0.00376343	0		0.0155217	0		0.279388	0		0.273402	0		0.275217	0
	0.170378	0		0.0869924	0		0.103916	0		0.0734011	0		0.090773	0		0.120218	0		0.453834	0		0.453429	0		0.438934	0
	0.00727241	0		0.00851797	0		0.0082741	0		0.0116737	0		0.00656701	0		0.00767676	0		0.297347	0		0.257486	0		0.281386	0
	0.000365917	0		0.000858468	0		0.000819701	0		0.000534434	0		0.00107664	0		0.00119218	0		0.205007	0		0.210508	0		0.220995	0
	0.00177761	0		0.00350457	0		0.00230829	0		0.00165307	0		0.000911356	0		0.00550856	0		0.20914	0		0.24686	0		0.224372	0
	0.00364822	0		0.00996849	0		0.0100727	0		0.00772463	0		0.00661767	0		0.0103636	0		0.24167	0		0.232855	0		0.245947	0
	0.000438413	0		0.000681107	0		0.00123595	0		0.00153772	0		0.000688912	0		0.00123613	0		0.197918	0		0.212245	0		0.222661	0
	0.00779327	0		0.0145712	0		0.011916	0		0.00748909	0		0.00880807	0		0.0175613	0		0.271715	0		0.236165	0		0.240594	0
	0.00185918	0		0.00436124	0		0.00460164	0		0.00275061	0		0.00396178	0		0.00883912	0		0.23174	0		0.262482	0		0.266107	0
	0.0752599	0		0.119676	0		0.13326	0		0.0134943	0		0.132114	0		0.0960973	0		0.474727	0		0.444401	0		0.446322	0
	0.0107657	0		0.0487042	0		0.0451653	0		0.0208105	0		0.0259676	0		0.0407047	0		0.349667	0		0.36789	0		0.349622	0
	0.00418666	0		0.00770634	0		0.0170127	0		0.0011881	0		0.00740534	0		0.00941165	0		0.242651	0		0.24937	0		0.257131	0
	0.000869283	0		0.00298629	0		0.0015411	0		0.00096707	0		0.0015353	0		0.00243554	0		0.209767	0		0.209782	0		0.220058	0
	0.00117442	0		0.00416727	0		0.00170176	0		0.00335735	0		0.00107675	0		0.00223608	0		0.210943	0		0.210624	0		0.226234	0
	0.00149225	0		0.00672601	0		0.00417556	0		0.0068509	0		0.00301295	0		0.00532031	0		0.219084	0		0.258171	0		0.251914	0
	0.00150449	0		0.00486692	0		0.00851496	0		0.00362066	0		0.010327	0		0.014657	0		0.243758	0		0.266157	0		0.267943	0
	0.00641528	0		0.0127709	0		0.0141468	0		0.00182784	0		0.00627479	0		0.0176164	0		0.265616	0		0.255142	0		0.269147	0
	0.00634408	0		0.00805493	0		0.0144685	0		0.0246734	0		0.0219179	0		0.0181238	0		0.325	0		0.309894	0		0.296458	0
	0.00321667	0		0.00473246	0		0.00492667	0		0.00725069	0		0.00253095	0		0.00444121	0		0.220395	0		0.277198	0		0.257994	0
	0.00278984	0		0.00745972	0		0.00304796	0		0.000565126	0		0.00175156	0		0.00425305	0		0.223162	0		0.249361	0		0.24933	0
	0.00278033	0		0.00331592	0		0.00334663	0		0.0166743	0		0.00378342	0		0.0108778	0		0.235389	0		0.215818	0		0.22239	0
	0.000835125	0		0.00538707	0		0.00508772	0		0.00265719	0		0.00572574	0		0.0054838	0		0.218988	0		0.235077	0		0.22838	0
	0.000928205	0		0.00286485	0		0.00184566	0		0.00193699	0		0.0017463	0		0.00344236	0		0.217163	0		0.219273	0		0.22033	0
	0.000953457	0		0.00311894	0		0.00148096	0		0.000425895	0		0.000890394	0		0.00254207	0		0.210147	0		0.215097	0		0.222098	0
	0.00132875	0		0.00624741	0		0.00478433	0		0.00240283	0		0.00587986	0		0.00758251	0		0.244044	0		0.222737	0		0.228906	0
	0.020303	0		0.0283997	0		0.0259091	0		0.042755	0		0.0233785	0		0.0389759	0		0.333195	0		0.398851	0		0.381726	0
	0.000635116	0		0.00320672	0		0.00152563	0		0.00105854	0		0.00121608	0		0.00500839	0		0.209991	0		0.276869	0		0.238304	0
	0.00105691	0		0.00220079	0		0.00167034	0		0.000753649	0		0.00169206	0		0.00199209	0		0.205142	0		0.232725	0		0.220327	0
	0.00188994	0		0.00688214	0		0.00343335	0		0.00196969	0		0.00302492	0		0.00370614	0		0.248608	0		0.249331	0		0.240492	0
	0.00266301	0		0.00730311	0		0.0107702	0		0.0121997	0		0.00744774	0		0.0108446	0		0.234322	0		0.211038	0		0.220616	0
	0.0150083	0		0.0212573	0		0.0135243	0		0.0190443	0		0.0118234	0		0.0238038	0		0.299707	0		0.319977	0		0.314643	0
	0.00182856	0		0.00546486	0		0.00132738	0		0.0138384	0		0.00289341	0		0.00480283	0		0.231969	0		0.23666	0		0.225952	0
	0.00107139	0		0.00277624	0		0.00170345	0		0.00934942	0		0.00168667	0		0.00214538	0		0.202934	0		0.207935	0		0.223906	0
	0.00869986	0		0.0117914	0		0.0159348	0		0.0229072	0		0.010497	0		0.0218989	0		0.292854	0		0.310067	0		0.294918	0
	0.000806908	0		0.00418873	0		0.00126506	0		0.00307107	0		0.00136685	0		0.00441831	0		0.214625	0		0.216745	0		0.223033	0
	0.0360997	0		0.0469745	0		0.0494149	0		0.0407433	0		0.0644309	0		0.0549651	0		0.406757	0		0.378389	0		0.371266	0
	0.0276421	0		0.0304293	0		0.0255088	0		0.0317223	0		0.0321479	0		0.025627	0		0.260344	0		0.276005	0		0.283963	0
	0.000838397	0		0.00140909	0		0.00110086	0		0.000493669	0		0.000786429	0		0.00115465	0		0.201977	0		0.221596	0		0.224836	0
	0.0598591	0		0.0908873	0		0.0601909	0		0.0169328	0		0.05253	0		0.0557622	0		0.390445	0		0.378855	0		0.378762	0
	0.0184969	0		0.0242983	0		0.0240018	0		0.0304065	0		0.0199679	0		0.0241631	0		0.343321	0		0.289179	0		0.35444	0
	0.00165316	0		0.00333907	0		0.00306237	0		0.00304478	0		0.00196667	0		0.0025107	0		0.225257	0		0.244555	0		0.247276	0
	0.0019984	0		0.0037059	0		0.0021329	0		0.00596205	0		0.00171055	0		0.00328645	0		0.215097	0		0.237949	0		0.2242	0
	0.00251075	0		0.00603814	0		0.0208708	0		0.00581906	0		0.00844099	0		0.0117307	0		0.273945	0		0.286871	0		0.284798	0
	0.00154313	0		0.00365054	0		0.00223527	0		0.0014657	0		0.002316	0		0.00469405	0		0.26382	0		0.256739	0		0.245845	0
	0.00089439	0		0.00270406	0		0.00311306	0		0.00287293	0		0.00140877	0		0.00304876	0		0.212006	0		0.230837	0		0.223944	0
	0.0234995	0		0.018472	0		0.0159768	0		0.0205808	0		0.0155436	0		0.0253187	0		0.284612	0		0.261558	0		0.287785	0
	0.00509601	0		0.00500786	0		0.00501088	0		0.00507489	0		0.00441412	0		0.00355249	0		0.214735	0		0.255424	0		0.251048	0
	0.000703107	0		0.00253309	0		0.00286839	0		0.00407663	0		0.00250768	0		0.00125237	0		0.207958	0		0.216739	0		0.222252	0
	0.00159265	0		0.000794013	0		0.00263562	0		0.00534503	0		0.00252244	0		0.00190839	0		0.223232	0		0.230612	0		0.221779	0
	0.0109369	0		0.0147362	0		0.0091775	0		0.00458357	0		0.00799898	0		0.0122584	0		0.247693	0		0.236283	0		0.246492	0
	0.00119396	0		0.00494812	0		0.0024731	0		0.00423746	0		0.00206684	0		0.0048937	0		0.223159	0		0.212441	0		0.222167	0
	0.00367748	0		0.0069066	0		0.0063898	0		0.00176248	0		0.00427403	0		0.00258247	0		0.252109	0		0.259973	0		0.27666	0
	0.02048	0		0.0439413	0		0.0386035	0		0.0309897	0		0.0430861	0		0.0355599	0		0.364858	0		0.367921	0		0.374111	0
	0.000724195	0		0.0020267	0		0.00353775	0		0.0133623	0		0.00089858	0		0.00649342	0		0.215758	0		0.227201	0		0.225155	0
	0.00148697	0		0.00355149	0		0.00397014	0		0.00286447	0		0.00460829	0		0.00565396	0		0.271895	0		0.2394	0		0.232697	0
	0.0110602	0		0.0133409	0		0.00527129	0		0.0153968	0		0.00640387	0		0.0160923	0		0.318288	0		0.276107	0		0.277322	0
	0.0217827	0		0.0727373	0		0.0811626	0		0.0613614	0		0.0514242	0		0.0717687	0		0.371361	0		0.382056	0		0.35868	0
	0.00305046	0		0.0118828	0		0.0102013	0		0.0462943	0		0.0116547	0		0.0105657	0		0.223903	0		0.253881	0		0.224587	0
	0.0154775	0		0.0168506	0		0.0236368	0		0.0626823	0		0.0254561	0		0.0155752	0		0.268549	0		0.278514	0		0.243844	0
	0.00209703	0		0.00547925	0		0.00173558	0		0.000964002	0		0.00106256	0		0.005764	0		0.234032	0		0.230353	0		0.243789	0
	0.00984485	0		0.0125576	0		0.0070062	0		0.00557009	0		0.00695251	0		0.00526934	0		0.275802	0		0.297944	0		0.302754	0
	0.0185297	0		0.0185696	0		0.0249688	0		0.0317238	0		0.0294044	0		0.0248901	0		0.267541	0		0.275299	0		0.297367	0
	0.00433535	0		0.0067945	0		0.00687433	0		0.0112084	0		0.00682964	0		0.00832477	0		0.224977	0		0.268083	0		0.245332	0
	0.000283127	0		0.000964841	0		0.00128576	0		0.00250116	0		0.000715975	0		0.00110021	0		0.202697	0		0.213283	0		0.234481	0
	0.017519	0		0.022989	0		0.0139419	0		0.00526515	0		0.0124451	0		0.0243464	0		0.319886	0		0.297052	0		0.308955	0
	0.00187158	0		0.00594839	0		0.00350094	0		0.00625697	0		0.00286388	0		0.00807919	0		0.232204	0		0.249702	0		0.235526	0
	0.00537137	0		0.0237369	0		0.010064	0		0.0118231	0		0.00593124	0		0.021545	0		0.264081	0		0.321531	0		0.29065	0
	0.00694123	0		0.014797	0		0.0102125	0		0.00294597	0		0.0125278	0		0.00551352	0		0.261288	0		0.247275	0		0.256104	0
	0.00831865	0		0.011367	0		0.00541471	0		0.0116421	0		0.0070919	0		0.0100687	0		0.277551	0		0.291867	0		0.276064	0
	0.00389391	0		0.0102745	0		0.00905966	0		0.00476198	0		0.00363751	0		0.0107871	0		0.250608	0		0.268695	0		0.279882	0
	0.00226185	0		0.0119676	0		0.00416419	0		0.0120692	0		0.00326031	0		0.00656478	0		0.232058	0		0.216893	0		0.223565	0
	0.000488036	0		0.00237008	0		0.00195983	0		0.0027136	0		0.00183895	0		0.00279862	0		0.222162	0		0.225061	0		0.222504	0
	0.00202478	0		0.0019445	0		0.00222163	0		0.00182384	0		0.00176006	0		0.0025731	0		0.207132	0		0.227261	0		0.222291	0
	0.00223629	0		0.00422989	0		0.00241665	0		0.0029024	0		0.0022832	0		0.00534919	0		0.217922	0		0.238636	0		0.228022	0
	0.000277636	0		0.00113764	0		0.000772502	0		0.000312461	0		0.000534625	0		0.00161013	0		0.217318	0		0.2144	0		0.222161	0
	0.000691523	0		0.00172764	0		0.00079565	0		0.00102029	0		0.000935229	0		0.00189655	0		0.211692	0		0.208035	0		0.223817	0
	0.00437378	0		0.0173428	0		0.00963372	0		0.0499362	0		0.00830172	0		0.0226904	0		0.280107	0		0.305083	0		0.286915	0
	0.00155238	0		0.006274	0		0.00386884	0		0.00742877	0		0.00337946	0		0.00312601	0		0.248479	0		0.222966	0		0.219818	0
	0.0138035	0		0.0291127	0		0.0286911	0		0.0238368	0		0.0124739	0		0.0233774	0		0.281406	0		0.283909	0		0.299665	0
	0.0171216	0		0.0153564	0		0.0149199	0		0.0588914	0		0.0125433	0		0.0263061	0		0.327393	0		0.325734	0		0.311458	0
	0.000474681	0		0.00167244	0		0.00142759	0		0.000546238	0		0.00105878	0		0.00186714	0		0.200116	0		0.222429	0		0.225798	0
	0.02103	0		0.0198511	0		0.0161324	0		0.0292166	0		0.0159392	0		0.0279608	0		0.367155	0		0.395821	0		0.379649	0
	0.00711335	0		0.012143	0		0.0151847	0		0.0202691	0		0.00877763	0		0.0141725	0		0.286349	0		0.26514	0		0.269345	0
	0.00289975	0		0.00557166	0		0.0016538	0		0.00072296	0		0.00141963	0		0.0028427	0		0.221306	0		0.214295	0		0.221822	0
	0.000864979	0		0.00241817	0		0.00132163	0		0.000899247	0		0.00104023	0		0.00155374	0		0.216323	0		0.22999	0		0.216103	0
	0.00191381	0		0.00370529	0		0.00318383	0		0.00468418	0		0.00200349	0		0.00171407	0		0.204062	0		0.25202	0		0.225509	0
	0.00186659	0		0.00359437	0		0.00264157	0		0.00170009	0		0.00355928	0		0.00180324	0		0.241138	0		0.33392	0		0.267192	0
	0.0267074	0		0.0474656	0		0.0411266	0		0.0125986	0		0.0505602	0		0.0571074	0		0.433976	0		0.398887	0		0.387393	0
	0.00412976	0		0.01219	0		0.00650822	0		0.0207278	0		0.00670817	0		0.00904142	0		0.23353	0		0.240417	0		0.23938	0
	0.00300166	0		0.00889731	0		0.00488914	0		0.00154223	0		0.00435715	0		0.00773264	0		0.225039	0		0.246567	0		0.244267	0
	0.00310426	0		0.0067329	0		0.00607926	0		0.00516585	0		0.00415417	0		0.00286379	0		0.216742	0		0.229038	0		0.226431	0
	0.00121773	0		0.00354282	0		0.000974568	0		0.000825077	0		0.00178782	0		0.00288048	0		0.237534	0		0.234269	0		0.226533	0
	0.00130523	0		0.00447494	0		0.00339176	0		0.0180533	0		0.00242019	0		0.0106544	0		0.209133	0		0.22742	0		0.221334	0
	0.00167134	0		0.0096195	0		0.0030911	0		0.00444555	0		0.00334285	0		0.00249139	0		0.227082	0		0.251904	0		0.247707	0
	0.000707046	0		0.001039	0		0.00299004	0		0.00138496	0		0.00106634	0		0.0013894	0		0.209345	0		0.228351	0		0.220353	0
	0.00174841	0		0.00876664	0		0.00748723	0		0.00338517	0		0.00323805	0		0.00738709	0		0.214466	0		0.221505	0		0.227186	0
	0.00708235	0		0.00687254	0		0.00261946	0		0.00217732	0		0.00336481	0		0.00395331	0		0.237079	0		0.274944	0		0.239554	0
	0.000131423	0		0.000719926	0		0.000399414	0		0.00320092	0		0.00042581	0		0.00123664	0		0.215278	0		0.21056	0		0.222309	0
	0.00272841	0		0.00784417	0		0.00328105	0		0.000316854	0		0.00215346	0		0.00427822	0		0.212944	0		0.219792	0		0.226936	0
	0.0157753	0		0.015244	0		0.0148388	0		0.0303873	0		0.0116403	0		0.0259921	0		0.221883	0		0.236525	0		0.232677	0
	0.000470852	0		0.00150493	0		0.000880572	0		0.000433916	0		0.00066942	0		0.00103636	0		0.222348	0		0.224487	0		0.22016	0
	0.0406242	0		0.0692163	0		0.0789504	0		0.0498306	0		0.0192542	0		0.0982559	0		0.375571	0		0.397743	0		0.379897	0
	0.00247736	0		0.00544774	0		0.00446007	0		0.0104352	0		0.0027331	0		0.00287012	0		0.215665	0		0.223347	0		0.230512	0
	0.0120386	0		0.0300825	0		0.0107023	0		0.00213785	0		0.0104346	0		0.0170253	0		0.307638	0		0.284269	0		0.31489	0
	0.00696378	0		0.0212909	0		0.0204941	0		0.0212536	0		0.00854779	0		0.0235433	0		0.278263	0		0.296637	0		0.267894	0
	0.000582114	0		0.00224101	0		0.00108802	0		0.00184721	0		0.00151747	0		0.0031603	0		0.209407	0		0.22547	0		0.220756	0
	0.0453238	0		0.0706102	0		0.0602338	0		0.0789392	0		0.0514373	0		0.0542576	0		0.409081	0		0.426835	0		0.431951	0
	0.0388712	0		0.0300226	0		0.0465243	0		0.0803129	0		0.0594274	0		0.0582274	0		0.378082	0		0.360971	0		0.390582	0
	0.000693358	0		0.00114859	0		0.000659104	0		0.0017652	0		0.000535852	0		0.00114944	0		0.21129	0		0.252437	0		0.231315	0
	0.00945455	0		0.0194521	0		0.00789335	0		0.0196386	0		0.00806368	0		0.00713519	0		0.310916	0		0.280537	0		0.267527	0
	0.0258098	0		0.0296378	0		0.0221561	0		0.0645758	0		0.0363034	0		0.0354687	0		0.315846	0		0.32839	0		0.29733	0
	0.00299586	0		0.00481291	0		0.00544514	0		0.00448394	0		0.00467975	0		0.00557687	0		0.207972	0		0.232031	0		0.220889	0
	0.00401359	0		0.0112529	0		0.0102016	0		0.0011238	0		0.0057605	0		0.00478485	0		0.227558	0		0.220412	0		0.236767	0
	0.00290133	0		0.00886085	0		0.00845343	0		0.0100609	0		0.00507749	0		0.00757883	0		0.256858	0		0.281779	0		0.258211	0
	0.0205899	0		0.0619311	0		0.0188728	0		0.0114445	0		0.0145766	0		0.0565228	0		0.283932	0		0.425825	0		0.409424	0
	0.0377516	0		0.047089	0		0.0507929	0		0.0797943	0		0.0578721	0		0.0475379	0		0.350708	0		0.334174	0		0.325291	0
	0.0450111	0		0.0384831	0		0.0476647	0		0.0250438	0		0.0330415	0		0.0611168	0		0.414755	0		0.401247	0		0.350235	0
	0.00469592	0		0.0058116	0		0.00301193	0		0.00179199	0		0.00178221	0		0.0156572	0		0.25342	0		0.257419	0		0.265061	0
	0.000966857	0		0.00424808	0		0.00472535	0		0.00348096	0		0.00218795	0		0.00748149	0		0.23045	0		0.235299	0		0.23057	0
	0.0020269	0		0.00546129	0		0.00318214	0		0.000420627	0		0.00220883	0		0.00720385	0		0.222881	0		0.239991	0		0.225575	0
	0.0300308	0		0.0559037	0		0.0361904	0		0.081835	0		0.0333969	0		0.0461624	0		0.244918	0		0.319144	0		0.324677	0
	0.000418195	0		0.0014084	0		0.000573844	0		0.000182167	0		0.000520158	0		0.00108026	0		0.203155	0		0.217649	0		0.221605	0
	0.00417027	0		0.0288162	0		0.0115459	0		0.0503645	0		0.0104959	0		0.0191919	0		0.224578	0		0.284487	0		0.274795	0
	0.0358293	0		0.072709	0		0.0329246	0		0.0229044	0		0.0207312	0		0.0565372	0		0.402115	0		0.395764	0		0.423768	0
	0.000169489	0		0.000428661	0		0.000622804	0		0.000592919	0		0.000401342	0		0.00137097	0		0.218959	0		0.226869	0		0.223709	0
	0.00260792	0		0.0027077	0		0.0015087	0		0.00437275	0		0.00269522	0		0.00280173	0		0.214533	0		0.212066	0		0.224022	0
	0.00852688	0		0.00739078	0		0.00907843	0		0.0125603	0		0.00770763	0		0.00500054	0		0.233626	0		0.239319	0		0.247228	0
	0.00182313	0		0.00280752	0		0.00737925	0		0.00719535	0		0.00363437	0		0.00290034	0		0.206166	0		0.212757	0		0.218221	0
	0.0564549	0		0.10077	0		0.0745512	0		0.112791	0		0.049959	0		0.0924785	0		0.317345	0		0.359476	0		0.365883	0
	0.0349053	0		0.0349814	0		0.0311975	0		0.0183083	0		0.0369083	0		0.0217246	0		0.357023	0		0.339008	0		0.363183	0
	0.0036619	1		0.0167069	1		0.0161789	1		0.00748651	1		0.00963564	1		0.0227461	1		0.321256	1		0.287642	1		0.289017	1
	0.00254731	0		0.0118061	0		0.00604245	0		0.000707145	0		0.00637754	0		0.00390925	0		0.206918	0		0.241186	0		0.242198	0
	0.000534922	0		0.00110118	0		0.000551353	0		0.000350127	0		0.000554261	0		0.00132355	0		0.207981	0		0.200539	0		0.221527	0
	0.0684515	0		0.0671906	0		0.0701467	0		0.102026	0		0.093441	0		0.0763295	0		0.437679	0		0.441758	0		0.466766	0
	0.00126769	0		0.00516303	0		0.00263413	0		0.00205602	0		0.00178498	0		0.00534557	0		0.216544	0		0.241019	0		0.23766	0
	0.002475	0		0.00637587	0		0.00486056	0		0.00579498	0		0.00226095	0		0.00363522	0		0.217047	0		0.243299	0		0.233716	0
	0.00119322	0		0.00426239	0		0.00404744	0		0.00468907	0		0.00285243	0		0.00668247	0		0.238795	0		0.25502	0		0.241365	0
	0.000780879	0		0.00199679	0		0.000597093	0		0.00173187	0		0.000939391	0		0.00344131	0		0.208972	0		0.207611	0		0.226105	0
	0.000291904	0		0.00111804	0		0.000832457	0		0.00352789	0		0.000582812	0		0.00132599	0		0.206005	0		0.21638	0		0.225988	0
	0.00135577	0		0.00223374	0		0.00166847	0		0.00557189	0		0.00122607	0		0.000896819	0		0.195072	0		0.208344	0		0.223869	0
	0.00485694	0		0.0149331	0		0.013584	0		0.0144039	0		0.00611664	0		0.0111407	0		0.348803	0		0.33834	0		0.338964	0
	0.0194198	0		0.0274696	0		0.0200202	0		0.0366384	0		0.0141146	0		0.0219191	0		0.305213	0		0.316135	0		0.293015	0
	0.00053901	0		0.000441014	0		0.00122457	0		0.00157238	0		0.000948052	0		0.00128061	0		0.199513	0		0.225554	0		0.227909	0
	0.00920016	0		0.0271111	0		0.0167835	0		0.0184664	0		0.0102925	0		0.0450874	0		0.296216	0		0.300268	0		0.275275	0
	0.00393823	0		0.0128524	0		0.00660278	0		0.0127839	0		0.00941263	0		0.010322	0		0.232382	0		0.247303	0		0.237887	0
	0.000442461	0		0.000692151	0		0.000879976	0		0.000262893	0		0.000581127	0		0.000819474	0		0.202714	0		0.216428	0		0.2222	0
	0.00394781	0		0.00580823	0		0.00387211	0		0.0145982	0		0.0064362	0		0.0146262	0		0.231582	0		0.213947	0		0.232447	0
	0.000692215	0		0.00347404	0		0.00339061	0		0.000732186	0		0.00162602	0		0.00980287	0		0.23717	0		0.245055	0		0.229119	0
	0.000414372	0		0.00121889	0		0.000877207	0		0.00163268	0		0.000510142	0		0.00121809	0		0.202725	0		0.221721	0		0.222322	0
	0.0393449	0		0.0485481	0		0.0679653	0		0.0901405	0		0.0377306	0		0.0399657	0		0.355761	0		0.357527	0		0.381457	0
	0.00145028	0		0.00153818	0		0.00131935	0		0.00190042	0		0.000591911	0		0.00143902	0		0.217217	0		0.206441	0		0.224156	0
	0.00961851	0		0.0225063	0		0.00985361	0		0.0383806	0		0.0185884	0		0.0268847	0		0.375732	0		0.344973	0		0.348915	0
	0.000463824	0		0.00112522	0		0.00183467	0		0.00225253	0		0.00074539	0		0.00229652	0		0.210258	0		0.220525	0		0.220783	0
	0.0073062	0		0.0116693	0		0.0109473	0		0.0187776	0		0.0124022	0		0.0143661	0		0.233219	0		0.297558	0		0.253226	0
	0.00294972	0		0.00219833	0		0.00158819	0		0.00192065	0		0.00125706	0		0.00258836	0		0.212039	0		0.238649	0		0.225478	0
	0.00866284	0		0.0135718	0		0.0118559	0		0.0146848	0		0.00677127	0		0.0129366	0		0.252772	0		0.281182	0		0.25999	0
	0.0156908	0		0.0169091	0		0.0261912	0		0.0625231	0		0.0198315	0		0.0116572	0		0.281986	0		0.289105	0		0.263621	0
	0.0010192	0		0.00248539	0		0.00398311	0		0.00295687	0		0.00242775	0		0.00513569	0		0.237729	0		0.221432	0		0.223812	0
	0.0259161	0		0.0258641	0		0.0137859	0		0.012354	0		0.0172382	0		0.0208265	0		0.312293	0		0.271493	0		0.301174	0
	0.000696833	0		0.000853231	0		0.00138233	0		0.00258128	0		0.000840534	0		0.00134631	0		0.20635	0		0.222053	0		0.224317	0
	0.000173406	0		0.000210437	0		0.000531524	0		0.000618066	0		0.000285277	0		0.000823453	0		0.20935	0		0.217402	0		0.223906	0
	0.0072258	0		0.0159064	0		0.0122604	0		0.0138247	0		0.00966616	0		0.0209767	0		0.278694	0		0.264887	0		0.29458	0
	0.0016852	0		0.00332692	0		0.0031802	0		0.00468469	0		0.00325649	0		0.00596987	0		0.216899	0		0.243455	0		0.244681	0
	0.00209718	0		0.00162602	0		0.00191867	0		0.00145088	0		0.00216735	0		0.0014255	0		0.214514	0		0.22752	0		0.221711	0
	0.0349718	0		0.0536674	0		0.0262661	0		0.068001	0		0.0337555	0		0.0502937	0		0.369852	0		0.389377	0		0.414924	0
	0.0386924	0		0.0741084	0		0.0365108	0		0.0404091	0		0.0284764	0		0.036561	0		0.322902	0		0.34196	0		0.340214	0
	0.0395889	0		0.0508085	0		0.0451407	0		0.0158363	0		0.0602472	0		0.0582005	0		0.36843	0		0.358885	0		0.319997	0
	0.0428948	0		0.0322802	0		0.0803558	0		0.0156221	0		0.0419492	0		0.0200243	0		0.342488	0		0.339264	0		0.371322	0
	0.0232547	0		0.0243929	0		0.0274165	0		0.059246	0		0.0383495	0		0.0274305	0		0.307648	0		0.274745	0		0.349335	0
	0.00848619	0		0.0128247	0		0.00834376	0		0.00542511	0		0.00635826	0		0.0140379	0		0.275157	0		0.276158	0		0.300773	0
	0.000772422	0		0.00209036	0		0.00202123	0		0.00212849	0		0.00140341	0		0.00208176	0		0.206098	0		0.22048	0		0.222253	0
	0.00110721	0		0.00528609	0		0.00268646	0		0.0171912	0		0.00191792	0		0.00154887	0		0.206624	0		0.223051	0		0.227677	0
	0.0156547	0		0.0219441	0		0.0130506	0		0.0162579	0		0.0189735	0		0.0219598	0		0.303476	0		0.30344	0		0.304837	0
	0.000418494	0		0.00129819	0		0.00116514	0		0.000295157	0		0.00128792	0		0.00161173	0		0.203105	0		0.216791	0		0.222291	0
	0.0149382	0		0.0292881	0		0.0325117	0		0.0850473	0		0.00778964	0		0.0216092	0		0.296776	0		0.272931	0		0.278573	0
	0.00129787	0		0.00651232	0		0.00190242	0		0.00760189	0		0.00138664	0		0.00358937	0		0.236874	0		0.25396	0		0.239117	0
	0.0076223	0		0.0178914	0		0.0302681	0		0.0197778	0		0.0154373	0		0.0488442	0		0.329483	0		0.329641	0		0.295339	0
	0.00444824	0		0.00762806	0		0.0107357	0		0.0152233	0		0.00684284	0		0.00590841	0		0.216583	0		0.263543	0		0.226348	0
	0.00102013	0		0.00485818	0		0.000904362	0		0.000943939	0		0.00110309	0		0.00619121	0		0.258823	0		0.228475	0		0.234599	0
	0.00963534	0		0.00651263	0		0.00350741	0		0.00727138	0		0.0033375	0		0.0148166	0		0.326015	0		0.284602	0		0.271925	0
	0.00887374	0		0.0102765	0		0.0151769	0		0.078706	0		0.0110691	0		0.0239844	0		0.296614	0		0.331693	0		0.28089	0
	0.010373	0		0.0231669	0		0.00932013	0		0.00584241	0		0.00817502	0		0.0284573	0		0.288025	0		0.306802	0		0.318167	0
	0.0240778	0		0.0214925	0		0.0287018	0		0.0606326	0		0.0317483	0		0.0263392	0		0.336623	0		0.313805	0		0.304025	0
	0.000212143	0		0.000543454	0		0.000935897	0		0.000106364	0		0.00060791	0		0.0018113	0		0.200546	0		0.232366	0		0.216721	0
	0.00298617	0		0.00649501	0		0.00401042	0		0.0142242	0		0.00388018	0		0.0056047	0		0.272495	0		0.240483	0		0.241255	0
	0.0115551	0		0.0253944	0		0.00937056	0		0.0420121	0		0.00912205	0		0.0272647	0		0.254819	0		0.264792	0		0.255504	0
	0.0176713	0		0.015098	0		0.0216591	0		0.0197536	0		0.0177652	0		0.0150466	0		0.283373	0		0.282971	0		0.289445	0
	0.000329002	0		0.000596399	0		0.00211127	0		0.00478304	0		0.000954145	0		0.000465751	0		0.199861	0		0.223979	0		0.217569	0
	0.000551735	0		0.00220307	0		0.000499281	0		0.000315342	0		0.000706426	0		0.00173628	0		0.20104	0		0.211575	0		0.222439	0
	0.00118749	0		0.00339876	0		0.00183832	0		0.00471443	0		0.00140209	0		0.00242947	0		0.217708	0		0.205216	0		0.223425	0
	0.00275184	0		0.0102059	0		0.0157602	0		0.0422634	0		0.0101119	0		0.0235178	0		0.266912	0		0.258971	0		0.25947	0
	0.0391977	0		0.0383937	0		0.0253882	0		0.0335581	0		0.0221688	0		0.0320746	0		0.368976	0		0.325721	0		0.335884	0
	0.00727088	0		0.00835051	0		0.0058702	0		0.00181488	0		0.00709677	0		0.0120488	0		0.245305	0		0.236709	0		0.236785	0
	0.00748124	0		0.00753914	0		0.00954001	0		0.0161649	0		0.011657	0		0.00896322	0		0.239391	0		0.258739	0		0.288406	0
	0.00243356	0		0.00734104	0		0.0046015	0		0.000471542	0		0.00569458	0		0.0109886	0		0.231758	0		0.246343	0		0.249746	0
	0.0288833	0		0.0346642	0		0.0545993	0		0.0498168	0		0.0601999	0		0.0372632	0		0.405058	0		0.361472	0		0.346477	0
	0.000615914	0		0.00178988	0		0.0014695	0		0.0164255	0		0.00132979	0		0.00145245	0		0.204886	0		0.215673	0		0.2245	0
	0.0129536	0		0.013966	0		0.0145991	0		0.00962473	0		0.00888744	0		0.0115152	0		0.261642	0		0.245786	0		0.281275	0
	0.0243022	0		0.0291503	0		0.0233824	0		0.0469124	0		0.0478009	0		0.036974	0		0.233317	0		0.245904	0		0.248104	0
	0.00103969	0		0.00313258	0		0.00705064	0		0.0179202	0		0.00338026	0		0.00156253	0		0.23121	0		0.236973	0		0.267686	0
	0.00235583	0		0.00568996	0		0.00459826	0		0.000598254	0		0.00243755	0		0.00516993	0		0.22493	0		0.221041	0		0.221237	0
	0.00803535	0		0.0192848	0		0.012784	0		0.0377081	0		0.0081369	0		0.0203892	0		0.287351	0		0.282406	0		0.251953	0
	0.00290402	0		0.00301145	0		0.00292476	0		0.0059046	0		0.00175969	0		0.00240483	0		0.216705	0		0.243704	0		0.230097	0
	0.0272386	0		0.022159	0		0.0239105	0		0.0409161	0		0.0233622	0		0.0318886	0		0.341333	0		0.304244	0		0.331504	0
	0.00183147	0		0.00320938	0		0.00252567	0		0.00488963	0		0.0039059	0		0.00455133	0		0.212961	0		0.21035	0		0.220083	0
	0.05825	0		0.0557054	0		0.0660814	0		0.127945	0		0.0608584	0		0.0473781	0		0.422483	0		0.379078	0		0.399361	0
	0.0116193	0		0.0158556	0		0.0180284	0		0.0134395	0		0.0119968	0		0.0162085	0		0.251168	0		0.255608	0		0.27179	0
	0.00787321	0		0.0109074	0		0.0121829	0		0.0497846	0		0.0171982	0		0.022201	0		0.300724	0		0.347067	0		0.319675	0
	0.000535011	0		0.00073923	0		0.00116538	0		0.00350772	0		0.00070012	0		0.00329011	0		0.21076	0		0.226545	0		0.224294	0
	0.0357395	0		0.034173	0		0.0291203	0		0.0491485	0		0.0340221	0		0.0409166	0		0.319505	0		0.338413	0		0.327408	0
	0.00248194	0		0.0101748	0		0.00706929	0		0.0166715	0		0.00781074	0		0.00925676	0		0.24094	0		0.248936	0		0.25224	0
	0.000133221	0		0.000251336	0		0.000460194	0		0.00107609	0		0.000616825	0		0.00117347	0		0.195105	0		0.221	0		0.223629	0
	0.000509888	0		0.00295567	0		0.00103538	0		0.0018756	0		0.00116797	0		0.00160451	0		0.205185	0		0.207508	0		0.222339	0
	0.00102361	0		0.00515066	0		0.00233382	0		0.000449001	0		0.00113935	0		0.00410474	0		0.208211	0		0.214817	0		0.226446	0
	0.0104796	0		0.0104965	0		0.00647381	0		0.00579896	0		0.00805277	0		0.0172594	0		0.245518	0		0.253426	0		0.261898	0
	0.00876831	0		0.0200308	0		0.0124411	0		0.00100131	0		0.0115037	0		0.0235937	0		0.292421	0		0.30243	0		0.280143	0
	0.00033513	0		0.000583098	0		0.000533587	0		0.000634789	0		0.000498072	0		0.000786938	0		0.200957	0		0.228915	0		0.226201	0
	0.0110476	0		0.0125657	0		0.00404469	0		0.0164694	0		0.00382368	0		0.0168071	0		0.314745	0		0.299212	0		0.305842	0
	0.000413967	0		0.00271726	0		0.00471789	0		0.00580383	0		0.00160374	0		0.0025908	0		0.227635	0		0.218318	0		0.220226	0
	0.0242016	0		0.0166857	0		0.0134411	0		0.0200384	0		0.0125178	0		0.0284641	0		0.212123	0		0.242931	0		0.266848	0
	0.00743001	0		0.0239527	0		0.014972	0		0.0153757	0		0.00289459	0		0.0166137	0		0.241443	0		0.235101	0		0.237405	0
	0.000607568	0		0.0024754	0		0.00308297	0		0.00907221	0		0.00185797	0		0.00400992	0		0.242395	0		0.247497	0		0.247788	0
	0.00243786	0		0.00663274	0		0.00251035	0		0.00129616	0		0.00329161	0		0.00569616	0		0.218407	0		0.231889	0		0.225309	0
	0.0149459	0		0.0271993	0		0.0266873	0		0.057968	0		0.00657516	0		0.0395771	0		0.350704	0		0.328388	0		0.313433	0
	0.00706028	0		0.0190686	0		0.0248507	0		0.0474674	0		0.0170542	0		0.0505073	0		0.30787	0		0.330547	0		0.29861	0
	0.00112801	0		0.00227805	0		0.000862327	0		0.000858068	0		0.000848214	0		0.0012284	0		0.209265	0		0.219365	0		0.22286	0
	0.00630387	0		0.0163545	0		0.00879057	0		0.0316268	0		0.0110484	0		0.0185776	0		0.351619	0		0.327055	0		0.321252	0
	0.00374724	1		0.00918988	1		0.00939179	1		0.00497825	1		0.00550228	1		0.0159951	1		0.23024	1		0.256713	1		0.237511	1
	0.00319064	0		0.0044572	0		0.00298211	0		0.0202306	0		0.00329973	0		0.00395654	0		0.234804	0		0.272652	0		0.241256	0
	0.000598848	0		0.0019978	0		0.00121695	0		0.00258889	0		0.00100797	0		0.00185074	0		0.203029	0		0.211689	0		0.219501	0
	0.00702938	0		0.0140318	0		0.00921919	0		0.0124267	0		0.00922975	0		0.0120952	0		0.280944	0		0.261965	0		0.27392	0
	0.000381467	0		0.0011506	0		0.00126904	0		0.00142604	0		0.000918494	0		0.000494641	0		0.203442	0		0.213694	0		0.225382	0
	0.00198958	0		0.00562152	0		0.00449402	0		0.00356735	0		0.00281376	0		0.00320406	0		0.215021	0		0.243363	0		0.227564	0
	0.000328173	0		0.000957816	0		0.000571237	0		0.00467105	0		0.000718172	0		0.00270613	0		0.210989	0		0.222761	0		0.22223	0
	0.014666	0		0.0435888	0		0.0901423	0		0.0511576	0		0.0399156	0		0.077982	0		0.302082	0		0.327753	0		0.317009	0
	0.000680297	0		0.00282321	0		0.00130808	0		0.011609	0		0.00259899	0		0.00533209	0		0.215375	0		0.244443	0		0.230864	0
	0.0205608	0		0.0328656	0		0.033921	0		0.0413346	0		0.0366878	0		0.0278936	0		0.347406	0		0.314892	0		0.379504	0
	0.021021	0		0.0129947	0		0.0194254	0		0.0177533	0		0.01995	0		0.0200624	0		0.321219	0		0.299527	0		0.294404	0
	0.0218389	0		0.0479263	0		0.0335475	0		0.0383261	0		0.0264065	0		0.0777126	0		0.360415	0		0.330895	0		0.325723	0
	0.011401	0		0.0167728	0		0.00750946	0		0.00227598	0		0.00823873	0		0.00510078	0		0.257583	0		0.239497	0		0.25096	0
	0.000393259	0		0.00125072	0		0.000834613	0		0.00108144	0		0.000465549	0		0.00194618	0		0.201802	0		0.206789	0		0.217869	0
	0.00200206	0		0.00476495	0		0.00883981	0		0.0189788	0		0.00454481	0		0.00578661	0		0.222574	0		0.254163	0		0.230124	0
	0.000383334	0		0.000570258	0		0.00169675	0		0.001842	0		0.00135158	0		0.000611128	0		0.198589	0		0.198366	0		0.2211	0
	0.00732126	0		0.00898027	0		0.00448005	0		0.030377	0		0.00989026	0		0.0150567	0		0.246629	0		0.234176	0		0.239449	0
	0.00146907	0		0.00396837	0		0.0022072	0		0.000773304	0		0.00200141	0		0.00239847	0		0.201834	0		0.21473	0		0.222973	0
	0.0280323	0		0.0194878	0		0.0195501	0		0.0417915	0		0.0201263	0		0.0290035	0		0.30176	0		0.322182	0		0.354131	0
	0.00176066	0		0.00735412	0		0.00436073	0		0.00101593	0		0.00761014	0		0.00425686	0		0.215558	0		0.228176	0		0.243664	0
	0.00235518	0		0.0122926	0		0.00967406	0		0.0173507	0		0.0060809	0		0.0170809	0		0.291371	0		0.265017	0		0.262147	0
	0.0216073	0		0.0309355	0		0.0139617	0		0.0162787	0		0.0191116	0		0.015918	0		0.274188	0		0.30853	0		0.320221	0
	0.00326892	0		0.0133905	0		0.00563485	0		0.0154667	0		0.00842024	0		0.00957889	0		0.249423	0		0.234715	0		0.238819	0
	0.00138767	0		0.00623635	0		0.00717009	0		0.0145632	0		0.00481785	0		0.00743241	0		0.227141	0		0.227794	0		0.223578	0
	0.00297513	0		0.00425771	0		0.0053001	0		0.000918874	0		0.00441933	0		0.00803707	0		0.284518	0		0.228069	0		0.256157	0
	0.000868091	0		0.00300522	0		0.0162467	0		0.0628876	0		0.00637574	0		0.00510756	0		0.248681	0		0.249409	0		0.222316	0
	0.00217551	0		0.00493284	0		0.00248221	0		0.000164296	0		0.00178914	0		0.00342685	0		0.207887	0		0.236078	0		0.224627	0
	0.00279492	0		0.006111	0		0.0192605	0		0.0151697	0		0.00964374	0		0.023115	0		0.284133	0		0.28101	0		0.258542	0
	0.000669536	0		0.00207755	0		0.00251424	0		0.0057874	0		0.00186289	0		0.00158003	0		0.197691	0		0.220806	0		0.217741	0
	0.000414246	0		0.00103398	0		0.00126068	0		0.000315697	0		0.00119665	0		0.00119795	0		0.213291	0		0.214257	0		0.224181	0
	0.00600773	0		0.0124131	0		0.00301621	0		0.00811635	0		0.0025254	0		0.0147935	0		0.250319	0		0.25266	0		0.25496	0
	0.00335569	0		0.00670462	0		0.00561092	0		0.00398074	0		0.00268797	0		0.00283958	0		0.216965	0		0.228661	0		0.229775	0
	0.000208802	0		0.00109198	0		0.000890701	0		0.00101837	0		0.00065388	0		0.00106917	0		0.202415	0		0.246347	0		0.219404	0
	0.000855102	0		0.00256159	0		0.00394289	0		0.00763142	0		0.00356009	0		0.00414491	0		0.20644	0		0.207685	0		0.221373	0
	0.00162785	0		0.00271868	0		0.00266174	0		0.00877674	0		0.00191748	0		0.00552501	0		0.210315	0		0.207782	0		0.226738	0
	0.0095874	0		0.0156781	0		0.0248492	0		0.0280688	0		0.00820328	0		0.0208618	0		0.281769	0		0.262617	0		0.282701	0
	0.00290881	0		0.00594778	0		0.0051904	0		0.00366503	0		0.00530748	0		0.00646043	0		0.258482	0		0.234915	0		0.261078	0
	0.00232895	0		0.00366463	0		0.0037253	0		0.0121094	0		0.00509003	0		0.00376982	0		0.215766	0		0.223731	0		0.228637	0
	0.000568438	0		0.00113208	0		0.00641713	0		0.101954	0		0.00372726	0		0.000605758	0		0.221728	0		0.230693	0		0.22837	0
	0.00242021	0		0.00831859	0		0.00285348	0		0.0129584	0		0.00449367	0		0.0054642	0		0.200201	0		0.22368	0		0.220384	0
	0.00447976	0		0.00584728	0		0.00981444	0		0.00177649	0		0.00407587	0		0.00206429	0		0.29007	0		0.271749	0		0.289556	0
	0.00175605	0		0.00368268	0		0.00428123	0		0.000527738	0		0.00377263	0		0.00528019	0		0.234315	0		0.234557	0		0.224405	0
	0.0050904	0		0.00796949	0		0.0122865	0		0.00465769	0		0.00804286	0		0.00402088	0		0.232967	0		0.216186	0		0.219689	0
	0.00165117	0		0.00239055	0		0.00149078	0		0.00223407	0		0.00067153	0		0.00278757	0		0.222587	0		0.21694	0		0.224788	0
	0.0155337	0		0.0277983	0		0.0235935	0		0.0151251	0		0.0284892	0		0.0177248	0		0.35871	0		0.305344	0		0.333068	0
	0.00389507	0		0.00383601	0		0.00659996	0		0.00216399	0		0.00237363	0		0.00895338	0		0.249557	0		0.277514	0		0.300692	0
	0.00130542	0		0.00186062	0		0.00277163	0		0.00202474	0		0.00219267	0		0.00208538	0		0.212729	0		0.245323	0		0.242181	0
	0.00276148	0		0.00470324	0		0.00322187	0		0.00139778	0		0.00236328	0		0.00384831	0		0.227247	0		0.228741	0		0.227277	0
	0.0021746	0		0.00416838	0		0.0038818	0		0.00581547	0		0.00242918	0		0.00244011	0		0.210986	0		0.249271	0		0.225363	0
	0.000505684	0		0.00073099	0		0.000960116	0		0.000440666	0		0.00059958	0		0.00188043	0		0.239482	0		0.226736	0		0.225987	0
	0.00467981	0		0.00822116	0		0.00320625	0		0.0111329	0		0.00556635	0		0.0149399	0		0.296142	0		0.284204	0		0.283952	0
	0.0131424	0		0.0180462	0		0.0362086	0		0.0765624	0		0.0180543	0		0.0260416	0		0.272363	0		0.295473	0		0.339821	0
	0.00136587	0		0.0038605	0		0.00167622	0		0.00390363	0		0.0020651	0		0.00637575	0		0.226556	0		0.234777	0		0.247842	0
	0.00106664	0		0.00147799	0		0.000851428	0		0.00194806	0		0.000776274	0		0.00212854	0		0.211183	0		0.228613	0		0.220861	0
	0.000929316	0		0.00188995	0		0.00253119	0		0.00593867	0		0.00382887	0		0.00277945	0		0.205898	0		0.219405	0		0.223208	0
	0.0191236	0		0.0494646	0		0.0127195	0		0.0399319	0		0.00392285	0		0.0300641	0		0.323402	0		0.392374	0		0.353727	0
	0.0205608	0		0.0328656	0		0.033921	0		0.0413346	0		0.0366878	0		0.0278936	0		0.347406	0		0.314892	0		0.379504	0
	0.00428196	0		0.0115079	0		0.00360817	0		0.00288868	0		0.00207975	0		0.00453213	0		0.286356	0		0.293403	0		0.291235	0
	0.0167642	0		0.0238318	0		0.0261545	0		0.0189195	0		0.0113859	0		0.0247216	0		0.260332	0		0.316108	0		0.33997	0
	0.00486384	0		0.0103211	0		0.0072584	0		0.00930869	0		0.011451	0		0.0128441	0		0.229925	0		0.217549	0		0.238015	0
	0.000536759	0		0.000970928	0		0.00103854	0		0.000558693	0		0.000999829	0		0.000820565	0		0.209354	0		0.220339	0		0.222528	0
	0.0180991	0		0.0263976	0		0.023471	0		0.0217334	0		0.014215	0		0.0314175	0		0.325018	0		0.296966	0		0.305303	0
	0.00160929	0		0.0101841	0		0.00281242	0		0.000845249	0		0.00201955	0		0.0141737	0		0.219745	0		0.272947	0		0.254807	0
	0.0234426	0		0.0268927	0		0.0378945	0		0.016197	0		0.0274898	0		0.0377765	0		0.44402	0		0.414613	0		0.307218	0
	0.0514045	0		0.0517085	0		0.0220288	0		0.0209234	0		0.0475098	0		0.0266506	0		0.316727	0		0.314862	0		0.323747	0
	0.0144299	0		0.021767	0		0.0138613	0		0.0361027	0		0.0172748	0		0.00780673	0		0.34513	0		0.346098	0		0.260491	0
	0.00018971	0		0.000458057	0		0.00092238	0		0.00192372	0		0.000542703	0		0.00087813	0		0.199079	0		0.221802	0		0.221258	0
	0.00455764	0		0.00791099	0		0.00623073	0		0.00187801	0		0.0051994	0		0.0047974	0		0.220907	0		0.26253	0		0.255363	0
	0.00298246	0		0.00517463	0		0.00579245	0		0.00222879	0		0.00319407	0		0.00514836	0		0.233963	0		0.231413	0		0.237402	0
	0.0158562	0		0.0265531	0		0.00573851	0		0.00576715	0		0.0118375	0		0.00498905	0		0.340768	0		0.297984	0		0.328938	0
	0.000873054	0		0.0024678	0		0.00173117	0		0.00572456	0		0.00136595	0		0.00165775	0		0.21202	0		0.22279	0		0.224967	0
	0.00591337	0		0.00857819	0		0.0114296	0		0.0168234	0		0.0102977	0		0.00378167	0		0.231671	0		0.251189	0		0.233413	0
	0.00249484	0		0.00627053	0		0.00396632	0		0.00910871	0		0.00406133	0		0.00267797	0		0.211955	0		0.20884	0		0.226599	0
	0.000998844	0		0.00199263	0		0.00505916	0		0.00235889	0		0.00144609	0		0.00353533	0		0.218704	0		0.233811	0		0.225281	0
	0.000526877	0		0.00165446	0		0.000678241	0		0.000758888	0		0.000774788	0		0.00202711	0		0.209074	0		0.21411	0		0.218773	0
	0.00501307	0		0.0126855	0		0.00743108	0		0.00328714	0		0.00548566	0		0.00632144	0		0.25328	0		0.253452	0		0.252243	0
	0.000950462	0		0.00452175	0		0.00410827	0		0.000426727	0		0.00321118	0		0.00914057	0		0.204154	0		0.244244	0		0.228313	0
	0.0296367	0		0.0163707	0		0.0345216	0		0.0613061	0		0.0355473	0		0.0268551	0		0.302417	0		0.280352	0		0.33297	0
	0.0116824	0		0.0206596	0		0.00956385	0		0.0221369	0		0.00681637	0		0.0288118	0		0.298497	0		0.303119	0		0.294646	0
	0.0136424	0		0.0371088	0		0.0410839	0		0.0120514	0		0.0275952	0		0.0280543	0		0.347003	0		0.311696	0		0.311577	0
	0.00221557	0		0.00337182	0		0.00455449	0		0.00414489	0		0.00286826	0		0.00281093	0		0.248732	0		0.24607	0		0.239228	0
	0.0430852	0		0.0458174	0		0.0458894	0		0.0297287	0		0.03631	0		0.0559444	0		0.353868	0		0.320715	0		0.337995	0
	0.00108439	0		0.00368844	0		0.00146436	0		0.000643779	0		0.00129223	0		0.0035312	0		0.250875	0		0.217093	0		0.223077	0
	0.00331341	0		0.00752004	0		0.00554929	0		0.0126955	0		0.0101359	0		0.00751398	0		0.263135	0		0.23941	0		0.268019	0
	0.00318834	0		0.00646677	0		0.00506347	0		0.00693932	0		0.00218838	0		0.0100565	0		0.242534	0		0.248594	0		0.254055	0
	0.000236707	0		0.00137365	0		0.000645339	0		0.00171159	0		0.000624572	0		0.00246435	0		0.211877	0		0.218976	0		0.223874	0
	0.0113446	0		0.0176436	0		0.0209283	0		0.0706216	0		0.0289445	0		0.0245349	0		0.294612	0		0.337264	0		0.31251	0
	0.00295325	0		0.005941	0		0.00421689	0		0.00859479	0		0.00208863	0		0.00494316	0		0.237809	0		0.259179	0		0.243682	0
	0.00104711	0		0.00164218	0		0.00142941	0		0.00259627	0		0.00124762	0		0.00165577	0		0.199467	0		0.212506	0		0.225055	0
	0.00158249	0		0.00292585	0		0.00199866	0		0.00867705	0		0.00165169	0		0.00184757	0		0.225998	0		0.273525	0		0.236517	0
	0.00343633	0		0.00403624	0		0.00168896	0		0.00201692	0		0.00167941	0		0.00259557	0		0.203511	0		0.215486	0		0.221234	0
	0.00644553	0		0.00841904	0		0.0193404	0		0.0335851	0		0.0125127	0		0.0137125	0		0.250575	0		0.251453	0		0.235332	0
	0.000604611	0		0.00325392	0		0.00158352	0		8.32558e-05	0		0.0015389	0		0.00166702	0		0.20169	0		0.232039	0		0.226391	0
	0.0010394	0		0.0045393	0		0.00284117	0		0.00204837	0		0.00162749	0		0.00252866	0		0.246441	0		0.252878	0		0.248778	0
	0.00145003	0		0.00506615	0		0.00172233	0		0.00102059	0		0.00120749	0		0.00454353	0		0.230344	0		0.231981	0		0.22623	0
	0.00126912	0		0.00305963	0		0.0042169	0		0.00707236	0		0.00212977	0		0.00579323	0		0.221987	0		0.217749	0		0.226182	0
	0.00216454	0		0.00593259	0		0.00481324	0		0.00811976	0		0.00188029	0		0.00373476	0		0.207467	0		0.238949	0		0.224404	0
	0.00529812	0		0.0091116	0		0.0129843	0		0.0183795	0		0.00488005	0		0.00551779	0		0.214282	0		0.251518	0		0.235101	0
	0.0408324	0		0.0294846	0		0.0758577	0		0.104876	0		0.0331322	0		0.0378929	0		0.389918	0		0.355453	0		0.399374	0
	0.00169086	0		0.0048254	0		0.00734861	0		0.00241925	0		0.00324121	0		0.00261665	0		0.2438	0		0.269776	0		0.267948	0
	0.0207631	0		0.0140026	0		0.0637589	0		0.0585388	0		0.0396366	0		0.014286	0		0.227516	0		0.242468	0		0.237925	0
	0.0128608	0		0.0166665	0		0.0080429	0		0.00502996	0		0.0124208	0		0.0144816	0		0.292457	0		0.296106	0		0.321037	0
	0.0230372	0		0.040325	0		0.0371997	0		0.0780356	0		0.0563145	0		0.0418378	0		0.321064	0		0.364575	0		0.357482	0
	0.00168054	0		0.00327316	0		0.00157904	0		0.00120336	0		0.000930676	0		0.00224668	0		0.197647	0		0.220849	0		0.222488	0
	0.000598728	0		0.00141981	0		0.00124001	0		0.00395489	0		0.00140212	0		0.00198873	0		0.212858	0		0.206343	0		0.226225	0
	0.081808	0		0.0628607	0		0.102233	0		0.0948807	0		0.0512839	0		0.0543303	0		0.37775	0		0.384804	0		0.38107	0
	0.00218556	0		0.00858137	0		0.00684637	0		0.00294309	0		0.00342846	0		0.00339702	0		0.215932	0		0.226674	0		0.224968	0
	0.00236108	0		0.00281073	0		0.00116409	0		0.00526957	0		0.00112783	0		0.00304483	0		0.229461	0		0.23476	0		0.235226	0
	0.000809772	0		0.00342779	0		0.00231497	0		0.000642623	0		0.00107105	0		0.008474	0		0.210526	0		0.233463	0		0.223396	0
	0.00139808	0		0.00147091	0		0.00241598	0		0.00332017	0		0.00113067	0		0.00309481	0		0.210449	0		0.217219	0		0.22743	0
	0.000759367	0		0.00260471	0		0.00380716	0		0.00612514	0		0.00286435	0		0.00237547	0		0.224968	0		0.251945	0		0.227626	0
	0.00111789	0		0.00165378	0		0.00192591	0		0.00177523	0		0.00128133	0		0.00126261	0		0.200819	0		0.212329	0		0.221661	0
	0.0427716	0		0.0225718	0		0.0192156	0		0.0137637	0		0.015394	0		0.0338289	0		0.290789	0		0.355959	0		0.347728	0
	0.0021161	0		0.00232462	0		0.00343081	0		0.00633919	0		0.00262779	0		0.00311616	0		0.22374	0		0.216352	0		0.226395	0
	0.000847515	0		0.00190075	0		0.00135184	0		0.00553753	0		0.00108379	0		0.00159857	0		0.209633	0		0.211829	0		0.231076	0
	0.0535341	0		0.0552595	0		0.0242555	0		0.0453409	0		0.031791	0		0.0341609	0		0.396411	0		0.324028	0		0.365912	0
	0.0219218	0		0.0361081	0		0.05719	0		0.111138	0		0.0321196	0		0.0317751	0		0.457078	0		0.428202	0		0.371847	0
	0.0043002	0		0.00854109	0		0.00627039	0		0.0124514	0		0.00525622	0		0.00942408	0		0.235197	0		0.244605	0		0.23169	0
	0.000951485	0		0.00269581	0		0.00160269	0		0.000975792	0		0.00137327	0		0.00234215	0		0.231808	0		0.230601	0		0.223343	0
	0.000793799	0		0.0035523	0		0.00175084	0		0.00426819	0		0.00153875	0		0.00224932	0		0.233089	0		0.211717	0		0.220284	0
	0.000856879	0		0.000801987	0		0.000751232	0		0.00076993	0		0.00114995	0		0.00131469	0		0.208345	0		0.204709	0		0.222055	0
	0.00202625	0		0.00237697	0		0.00859576	0		0.0214968	0		0.00879972	0		0.00120945	0		0.20427	0		0.221305	0		0.220847	0
	0.000646379	0		0.00104577	0		0.00263818	0		0.000779439	0		0.000953341	0		0.00173342	0		0.209768	0		0.221354	0		0.219554	0
	0.00183491	0		0.00310754	0		0.00267511	0		0.00358392	0		0.00278819	0		0.00212124	0		0.216331	0		0.244585	0		0.222794	0
	0.000695523	0		0.000824908	0		0.00120049	0		0.00189921	0		0.0020532	0		0.00153443	0		0.21391	0		0.209998	0		0.226669	0
	0.00073272	0		0.00365171	0		0.00224996	0		0.00298632	0		0.00199622	0		0.00606028	0		0.241005	0		0.214956	0		0.228141	0
	0.00362798	0		0.00820529	0		0.00433981	0		0.00462726	0		0.00402233	0		0.0135244	0		0.279946	0		0.268852	0		0.300313	0
	0.00109386	0		0.00396588	0		0.00169021	0		0.000592879	0		0.000803509	0		0.00399691	0		0.21157	0		0.239509	0		0.231843	0
	0.0874546	0		0.13678	0		0.0580481	0		0.0174587	0		0.0668259	0		0.085438	0		0.437008	0		0.423094	0		0.446514	0
	0.00563787	0		0.0118864	0		0.00762239	0		0.0163	0		0.0109856	0		0.0236646	0		0.252608	0		0.271186	0		0.252433	0
	0.000421763	0		0.00149234	0		0.000861988	0		0.000244334	0		0.000976563	0		0.00120261	0		0.20119	0		0.207207	0		0.221834	0
	0.0320402	0		0.0438002	0		0.0458734	0		0.0543787	0		0.0240672	0		0.0515107	0		0.357975	0		0.314846	0		0.353915	0
	0.00162523	0		0.00388993	0		0.00404613	0		0.00578601	0		0.00198545	0		0.00152182	0		0.202836	0		0.218371	0		0.222621	0
	0.015529	0		0.0212005	0		0.0294754	0		0.0235142	0		0.0146324	0		0.0260818	0		0.254835	0		0.252795	0		0.249145	0
	0.00060647	0		0.00347457	0		0.00123005	0		0.000100059	0		0.00111813	0		0.00207546	0		0.206963	0		0.208717	0		0.224456	0
	0.0191027	0		0.0418759	0		0.0181925	0		0.016477	0		0.0178071	0		0.040683	0		0.383704	0		0.366652	0		0.354097	0
	0.00315355	0		0.0062778	0		0.00409269	0		0.0125973	0		0.00432367	0		0.00586632	0		0.235238	0		0.245074	0		0.230108	0
	0.00214226	1		0.00548112	1		0.0144406	1		0.0225251	1		0.0104148	1		0.00872411	1		0.331055	1		0.284638	1		0.259913	1
	0.00694154	0		0.00892428	0		0.0093055	0		0.0185174	0		0.00800683	0		0.00904151	0		0.230304	0		0.223498	0		0.222001	0
	0.00358184	0		0.00565765	0		0.0134459	0		0.00464424	0		0.00465424	0		0.0119877	0		0.227389	0		0.242343	0		0.239617	0
	0.0015731	0		0.00723412	0		0.00414201	0		0.00270788	0		0.00211062	0		0.00304815	0		0.232699	0		0.233436	0		0.236602	0
	0.00500647	0		0.0198075	0		0.00511511	0		0.0115748	0		0.00549772	0		0.020747	0		0.259366	0		0.268442	0		0.274633	0
	0.00246055	0		0.00588471	0		0.00377791	0		0.00294685	0		0.00204159	0		0.00361391	0		0.214269	0		0.253261	0		0.241224	0
	0.0289613	0		0.0415007	0		0.0500964	0		0.0671138	0		0.0585339	0		0.0291913	0		0.434127	0		0.404208	0		0.412186	0
	0.00441709	0		0.0113921	0		0.00720468	0		0.0169833	0		0.00752352	0		0.00792467	0		0.271518	0		0.240327	0		0.232395	0
	0.000446871	0		0.00119585	0		0.0011962	0		0.00072259	0		0.00142643	0		0.00180388	0		0.209831	0		0.229765	0		0.232136	0
	0.00129204	0		0.0026824	0		0.00319457	0		0.00146149	0		0.00243532	0		0.00289743	0		0.217377	0		0.215398	0		0.221214	0
	0.0370964	0		0.0625082	0		0.0315205	0		0.0208753	0		0.0341311	0		0.0472842	0		0.461636	0		0.416468	0		0.380845	0
	0.00396762	0		0.00335315	0		0.0232232	0		0.0324689	0		0.0156594	0		0.00360219	0		0.20927	0		0.213223	0		0.227789	0
	0.0209486	0		0.0317538	0		0.0179077	0		0.00684305	0		0.0204807	0		0.0111467	0		0.376247	0		0.297486	0		0.368484	0
	0.00239736	0		0.0025987	0		0.00311146	0		0.00352822	0		0.00141666	0		0.00312577	0		0.206788	0		0.229204	0		0.233246	0
	0.00941843	0		0.0231544	0		0.0200253	0		0.0213257	0		0.0160616	0		0.019317	0		0.286961	0		0.243584	0		0.282051	0
	0.00514031	0		0.0115117	0		0.00733387	0		0.0235886	0		0.00590069	0		0.00544415	0		0.280785	0		0.277545	0		0.283067	0
	0.00128626	0		0.00623618	0		0.00907625	0		0.00560168	0		0.00849485	0		0.00933874	0		0.207639	0		0.22291	0		0.22194	0
	0.0133511	0		0.0274063	0		0.0124356	0		0.0037349	0		0.0172062	0		0.0232086	0		0.287078	0		0.24204	0		0.28725	0
	0.00312569	0		0.00678887	0		0.00535712	0		0.00947674	0		0.00507101	0		0.00717359	0		0.239595	0		0.214402	0		0.222984	0
	0.00259827	0		0.00596476	0		0.00544904	0		0.00786077	0		0.00336348	0		0.00854247	0		0.221679	0		0.280001	0		0.258983	0
	0.00236565	0		0.00399562	0		0.00214411	0		0.0016208	0		0.00231817	0		0.00293917	0		0.257513	0		0.249911	0		0.261845	0
	0.00174437	0		0.00433433	0		0.00373792	0		0.00209484	0		0.00288229	0		0.00525895	0		0.226955	0		0.237639	0		0.225907	0
	0.00705841	0		0.00960531	0		0.0159679	0		0.0307469	0		0.0129805	0		0.00596793	0		0.229107	0		0.233781	0		0.23019	0
	0.0116173	0		0.012504	0		0.00706094	0		0.0129396	0		0.0139049	0		0.0201832	0		0.344183	0		0.316354	0		0.342921	0
	0.00211431	0		0.0056049	0		0.00148969	0		0.00181352	0		0.00185309	0		0.00240243	0		0.204816	0		0.223581	0		0.22833	0
	0.0701172	1		0.127045	1		0.0917869	1		0.0919274	1		0.063613	1		0.105439	1		0.4776	1		0.468654	1		0.492611	1
	0.0129095	0		0.0226514	0		0.0138754	0		0.0145502	0		0.0200715	0		0.0171135	0		0.257275	0		0.276069	0		0.264035	0
	0.00452127	0		0.0117141	0		0.00748681	0		0.00656491	0		0.00658254	0		0.00893087	0		0.261334	0		0.238142	0		0.267966	0
	0.0423031	0		0.0313283	0		0.0173232	0		0.135976	0		0.0103237	0		0.0312984	0		0.361886	0		0.326019	0		0.268895	0
	0.0046075	0		0.00930031	0		0.00591909	0		0.00217154	0		0.00363582	0		0.00483621	0		0.2553	0		0.265686	0		0.232575	0
	0.0014651	0		0.00324749	0		0.00429929	0		0.00178247	0		0.00358814	0		0.00503404	0		0.225388	0		0.23349	0		0.238824	0
	0.00119815	0		0.00438274	0		0.00365165	0		0.00349196	0		0.00280202	0		0.00364524	0		0.235087	0		0.212608	0		0.222556	0
	0.00134335	0		0.00468036	0		0.00173597	0		0.00243733	0		0.00172705	0		0.00313801	0		0.223865	0		0.226038	0		0.229847	0
	0.000990314	0		0.00100505	0		0.0013478	0		0.00142514	0		0.000982193	0		0.00140988	0		0.201019	0		0.214836	0		0.223891	0
	0.00236896	0		0.00296742	0		0.00300163	0		0.00354435	0		0.00149082	0		0.00282013	0		0.223181	0		0.238231	0		0.231554	0
	0.0109748	0		0.0377968	0		0.0192301	0		0.0172664	0		0.0119235	0		0.0226088	0		0.322385	0		0.324557	0		0.318349	0
	0.00200057	0		0.00446495	0		0.00330378	0		0.00587973	0		0.00311077	0		0.00155876	0		0.196635	0		0.214929	0		0.221031	0
	0.00161093	0		0.00594607	0		0.00472462	0		0.00208716	0		0.00390315	0		0.0140731	0		0.272249	0		0.235361	0		0.254577	0
	0.0125009	0		0.00891281	0		0.0100209	0		0.0356378	0		0.00699231	0		0.0180425	0		0.277452	0		0.273795	0		0.280728	0
	0.0100889	0		0.024106	0		0.0221718	0		0.0202784	0		0.0155699	0		0.031781	0		0.355544	0		0.336476	0		0.31552	0
	0.00280636	0		0.00481572	0		0.00503431	0		0.00496605	0		0.00473979	0		0.00559182	0		0.238468	0		0.234589	0		0.245408	0
	0.000241019	0		0.000773095	0		0.00154307	0		0.000750269	0		0.000838029	0		0.00079531	0		0.197323	0		0.206894	0		0.225885	0
	0.00342243	0		0.00346881	0		0.00336447	0		0.000275104	0		0.00143973	0		0.00434966	0		0.222042	0		0.228175	0		0.228557	0
	0.0366843	0		0.0763818	0		0.0215282	0		0.0311872	0		0.0180691	0		0.0617383	0		0.425136	0		0.380312	0		0.349141	0
	0.0635	0		0.0925203	0		0.0627199	0		0.0138731	0		0.0329523	0		0.0181341	0		0.436969	0		0.412794	0		0.422189	0
	0.015977	0		0.0222141	0		0.0318161	0		0.0129635	0		0.0239962	0		0.017604	0		0.349974	0		0.343979	0		0.357663	0
	0.0246927	0		0.0470423	0		0.0170274	0		0.00991877	0		0.0247702	0		0.0234611	0		0.345605	0		0.36001	0		0.357123	0
	0.00372846	0		0.011998	0		0.00911446	0		0.0135996	0		0.0080178	0		0.0142564	0		0.310306	0		0.268077	0		0.280084	0
	0.00430931	0		0.00792032	0		0.00685002	0		0.00467204	0		0.00840516	0		0.0104903	0		0.223747	0		0.226274	0		0.249036	0
	0.00654708	0		0.00795047	0		0.00798525	0		0.0100718	0		0.00929043	0		0.00579716	0		0.229805	0		0.242683	0		0.225287	0
	0.0040881	0		0.00540767	0		0.00553783	0		0.031951	0		0.00790273	0		0.0181291	0		0.295085	0		0.272404	0		0.234551	0
	0.0180677	0		0.0458253	0		0.0208648	0		0.103638	0		0.0136608	0		0.0445233	0		0.315333	0		0.320066	0		0.310362	0
	0.00128873	0		0.00408927	0		0.0040452	0		0.00577745	0		0.00244509	0		0.0020957	0		0.227537	0		0.23107	0		0.234139	0
	0.00411284	0		0.00839803	0		0.00743829	0		0.0212634	0		0.00730839	0		0.0069161	0		0.250799	0		0.276164	0		0.248504	0
	0.000618421	0		0.00230312	0		0.00302509	0		0.00307805	0		0.00300829	0		0.00354086	0		0.227214	0		0.246213	0		0.230926	0
	0.0127817	0		0.0177085	0		0.0176058	0		0.0335708	0		0.0117445	0		0.0196679	0		0.298078	0		0.277989	0		0.272415	0
	0.021064	0		0.0232223	0		0.0279112	0		0.0494603	0		0.025581	0		0.0318423	0		0.349699	0		0.371513	0		0.334525	0
	0.0399138	0		0.036449	0		0.0369781	0		0.0707014	0		0.0331151	0		0.0374393	0		0.375964	0		0.347986	0		0.322959	0
	0.0234074	0		0.0560052	0		0.0204724	0		0.0483119	0		0.0354609	0		0.0309795	0		0.316082	0		0.297053	0		0.321744	0
	0.00145031	0		0.00344327	0		0.00182339	0		0.00223054	0		0.00109102	0		0.00530095	0		0.26976	0		0.242381	0		0.240413	0
	0.0295479	0		0.0312122	0		0.0551684	0		0.0222626	0		0.0528368	0		0.0791227	0		0.366928	0		0.418897	0		0.363718	0
	0.000502829	0		0.000794399	0		0.0024341	0		0.00122567	0		0.0015001	0		0.00188947	0		0.201428	0		0.209353	0		0.219806	0
	0.000385275	0		0.00203617	0		0.00425021	0		0.0023849	0		0.00259632	0		0.0060053	0		0.226981	0		0.214228	0		0.225194	0
	0.000689779	0		0.00347729	0		0.00200775	0		0.000113967	0		0.0016721	0		0.00169693	0		0.203474	0		0.213283	0		0.223718	0
	0.0081371	0		0.0252557	0		0.0144898	0		0.0428389	0		0.0115739	0		0.0158913	0		0.226639	0		0.242192	0		0.233538	0
	0.0022438	0		0.00481879	0		0.00334647	0		0.00463257	0		0.00191102	0		0.002588	0		0.199575	0		0.228144	0		0.218962	0
	0.0010755	0		0.00454614	0		0.0034319	0		0.00151608	0		0.0029374	0		0.00446891	0		0.224733	0		0.226001	0		0.242736	0
	0.000898389	0		0.00434093	0		0.00142412	0		0.0053071	0		0.00215722	0		0.00257443	0		0.220408	0		0.23121	0		0.238763	0
	0.000110315	0		0.000461745	0		0.000531775	0		0.000139818	0		0.000176737	0		0.000585696	0		0.198008	0		0.213524	0		0.226262	0
	0.00538645	0		0.0105007	0		0.00503553	0		0.00634148	0		0.00539696	0		0.00752923	0		0.213673	0		0.265381	0		0.256101	0
	0.00165418	0		0.0044018	0		0.00198289	0		0.00436117	0		0.00200005	0		0.00454973	0		0.240747	0		0.23977	0		0.262625	0
	0.003039	0		0.00857701	0		0.00425127	0		0.00460274	0		0.00384987	0		0.0083498	0		0.232608	0		0.251739	0		0.269874	0
	0.000362839	0		0.000636039	0		0.000962743	0		0.000383175	0		0.000397792	0		0.00167551	0		0.199853	0		0.223389	0		0.219961	0
	0.000799355	0		0.00161764	0		0.000725452	0		0.000766409	0		0.00133993	0		0.00184279	0		0.209355	0		0.21455	0		0.221167	0
	0.000360777	0		0.00227846	0		0.00123347	0		0.000936873	0		0.000631384	0		0.00309075	0		0.209634	0		0.212577	0		0.225051	0
	0.00209105	0		0.0127641	0		0.0120619	0		0.012099	0		0.00665466	0		0.0130541	0		0.296328	0		0.251456	0		0.256323	0
	0.00224074	0		0.00256247	0		0.00171366	0		0.000391035	0		0.000728331	0		0.003918	0		0.229242	0		0.220841	0		0.230714	0
	0.0037795	0		0.00356088	0		0.00618204	0		0.00585502	0		0.00550979	0		0.00367248	0		0.208991	0		0.229911	0		0.225958	0
	0.00345711	0		0.00953934	0		0.00518952	0		0.000998091	0		0.00231991	0		0.00253999	0		0.208416	0		0.224804	0		0.232596	0
	0.000464628	0		0.0017133	0		0.00132458	0		0.00125978	0		0.000869902	0		0.00230547	0		0.231554	0		0.215983	0		0.218612	0
	0.00198648	0		0.00288717	0		0.00365272	0		0.00243984	0		0.00475202	0		0.00272353	0		0.207919	0		0.217706	0		0.218374	0
	0.0092621	0		0.020018	0		0.0097421	0		0.0165113	0		0.0105022	0		0.0235516	0		0.250667	0		0.302272	0		0.276965	0
	0.00650089	0		0.0138273	0		0.00603513	0		0.00477643	0		0.00893213	0		0.00579443	0		0.268849	0		0.292892	0		0.241799	0
	0.00465688	0		0.00905839	0		0.00869423	0		0.0048784	0		0.0111886	0		0.00517348	0		0.238855	0		0.236022	0		0.24274	0
	0.000683888	0		0.00170272	0		0.00141028	0		0.00337277	0		0.00142675	0		0.00310387	0		0.196331	0		0.24911	0		0.221687	0
	0.0128701	0		0.0246886	0		0.0140551	0		0.0175491	0		0.00660148	0		0.0204257	0		0.265842	0		0.329171	0		0.299193	0
	0.0012238	0		0.0020601	0		0.0011535	0		0.000925978	0		0.0015222	0		0.00307391	0		0.211474	0		0.210251	0		0.226908	0
	0.00444303	0		0.0082252	0		0.0092748	0		0.00631221	0		0.00623651	0		0.00634571	0		0.228062	0		0.210019	0		0.22041	0
	0.0410856	0		0.0781486	0		0.0616349	0		0.109665	0		0.0307257	0		0.0939653	0		0.452382	0		0.41527	0		0.388511	0
	0.0280193	0		0.0330539	0		0.03007	0		0.0904286	0		0.0235642	0		0.0366548	0		0.314632	0		0.313563	0		0.3215	0
	0.00273764	0		0.00881629	0		0.00246551	0		0.00209873	0		0.00155427	0		0.0052772	0		0.236146	0		0.281367	0		0.232525	0
	0.00159046	0		0.00678299	0		0.00403823	0		0.00869382	0		0.00309084	0		0.0103307	0		0.213542	0		0.24946	0		0.259031	0
	0.00983841	0		0.0164282	0		0.010385	0		0.0336031	0		0.00990979	0		0.013831	0		0.250378	0		0.259252	0		0.250868	0
	0.00110558	0		0.00401823	0		0.00316355	0		0.00653304	0		0.00242065	0		0.00250638	0		0.216598	0		0.222022	0		0.232882	0
	0.000460879	0		0.00124469	0		0.00100367	0		0.00184986	0		0.00112293	0		0.000872485	0		0.205467	0		0.220846	0		0.220305	0
	0.000518747	0		0.00151132	0		0.0012233	0		0.00870471	0		0.00129302	0		0.00111174	0		0.200501	0		0.213846	0		0.231283	0
	0.00143706	0		0.0115148	0		0.00278327	0		0.000567943	0		0.00251901	0		0.00637414	0		0.241614	0		0.256962	0		0.242598	0
	0.00388031	0		0.00670196	0		0.00700777	0		0.00441359	0		0.00494265	0		0.0112966	0		0.297419	0		0.278754	0		0.243077	0
	0.0837994	0		0.1117	0		0.0747499	0		0.110029	0		0.11323	0		0.0831865	0		0.446139	0		0.47984	0		0.474261	0
	0.025259	0		0.0528877	0		0.0273258	0		0.0646965	0		0.0517077	0		0.0765181	0		0.314758	0		0.408109	0		0.427658	0
	0.00104555	0		0.00631212	0		0.00212252	0		0.000372332	0		0.00251982	0		0.00234364	0		0.200106	0		0.218869	0		0.225711	0
	0.00153178	0		0.00490905	0		0.00289468	0		0.00424331	0		0.0023453	0		0.00609298	0		0.213579	0		0.221715	0		0.224044	0
	0.00254958	0		0.00336423	0		0.00403062	0		0.00604391	0		0.0038723	0		0.00160668	0		0.211866	0		0.229178	0		0.222541	0
	0.00999177	0		0.0173461	0		0.0265745	0		0.026179	0		0.0322408	0		0.00886532	0		0.296442	0		0.326203	0		0.315621	0
	0.016781	0		0.0124221	0		0.00668761	0		0.00271681	0		0.00613227	0		0.00237762	0		0.224371	0		0.28002	0		0.232095	0
	0.0133282	0		0.018134	0		0.00761563	0		0.00502789	0		0.0103846	0		0.0121041	0		0.311073	0		0.307254	0		0.347422	0
	0.00786479	0		0.00984835	0		0.00406883	0		0.00460801	0		0.00626319	0		0.00242366	0		0.258764	0		0.26569	0		0.297996	0
	0.000315946	0		0.00177759	0		0.0016437	0		0.000159285	0		0.00105611	0		0.00160634	0		0.204729	0		0.224853	0		0.219665	0
	0.00717504	0		0.0146265	0		0.0151054	0		0.0106579	0		0.0117452	0		0.0204097	0		0.292172	0		0.335571	0		0.334827	0
	0.0176625	0		0.0294615	0		0.00482508	0		0.0298863	0		0.00599502	0		0.0203278	0		0.346748	0		0.319601	0		0.330323	0
	0.000613446	0		0.00111788	0		0.00189493	0		0.00104735	0		0.00047757	0		0.00151751	0		0.205337	0		0.224231	0		0.223054	0
	0.00413209	0		0.00710128	0		0.00447257	0		0.00323611	0		0.00444863	0		0.00838059	0		0.235213	0		0.23827	0		0.228357	0
	0.00123685	0		0.00143918	0		0.000779904	0		0.000564369	0		0.000420979	0		0.000934227	0		0.2003	0		0.221715	0		0.226117	0
	0.00220375	0		0.00529361	0		0.00235927	0		0.00407534	0		0.00190878	0		0.0042992	0		0.236051	0		0.259058	0		0.249838	0
	0.000748857	0		0.00254259	0		0.000921932	0		0.000874833	0		0.000969059	0		0.000534813	0		0.196803	0		0.210918	0		0.219825	0
	0.00149865	0		0.00468458	0		0.00441696	0		0.00657807	0		0.00348714	0		0.00431758	0		0.214179	0		0.229985	0		0.223194	0
	0.00280746	0		0.00615729	0		0.00561715	0		0.0401128	0		0.00863704	0		0.0130492	0		0.238849	0		0.281012	0		0.270471	0
	0.00126461	0		0.00382181	0		0.00185904	0		0.00459284	0		0.00104594	0		0.00172371	0		0.202049	0		0.239316	0		0.223868	0
	0.000649524	0		0.00293712	0		0.00150962	0		0.00882938	0		0.00155972	0		0.00221272	0		0.21146	0		0.214167	0		0.218182	0
	0.00266761	0		0.00638692	0		0.0036865	0		0.00309599	0		0.00214316	0		0.00191021	0		0.212772	0		0.240948	0		0.238711	0
	0.0206898	0		0.022511	0		0.00804308	0		0.0109552	0		0.00533414	0		0.0164188	0		0.308214	0		0.307108	0		0.327495	0
	0.00260317	0		0.0050534	0		0.00202525	0		0.000466754	0		0.001578	0		0.00327808	0		0.227049	0		0.239327	0		0.255905	0
	0.00465854	0		0.0107424	0		0.0188166	0		0.0330095	0		0.00733027	0		0.0108315	0		0.256365	0		0.240628	0		0.246793	0
	0.0156399	0		0.0202064	0		0.0190241	0		0.00289847	0		0.0141056	0		0.0164121	0		0.249112	0		0.256192	0		0.268924	0
	0.00173483	0		0.00353406	0		0.00165653	0		0.00314493	0		0.00161159	0		0.00338903	0		0.219048	0		0.230582	0		0.227459	0
	0.00216124	0		0.00522174	0		0.00185754	0		0.00163966	0		0.00192942	0		0.00672121	0		0.225814	0		0.245111	0		0.235672	0
	0.000274051	0		0.000520137	0		0.000494166	0		0.00039703	0		0.000498744	0		0.0013574	0		0.202449	0		0.229264	0		0.224402	0
	0.0110272	0		0.0447593	0		0.0229316	0		0.0218287	0		0.0370938	0		0.0388168	0		0.345587	0		0.348612	0		0.343349	0
	0.00149719	0		0.00383737	0		0.00141804	0		0.00363077	0		0.00192706	0		0.00249657	0		0.219895	0		0.211613	0		0.223203	0
	0.000829965	0		0.00369633	0		0.00342311	0		0.00130702	0		0.00152645	0		0.00247851	0		0.215373	0		0.226424	0		0.231159	0
	0.0243561	0		0.0228187	0		0.013748	0		0.0601772	0		0.0222972	0		0.0274069	0		0.309455	0		0.314851	0		0.281753	0
	0.00265901	0		0.0022745	0		0.00356083	0		0.0054207	0		0.00270002	0		0.00241746	0		0.214364	0		0.24638	0		0.245313	0
	0.000474962	0		0.00220075	0		0.00219408	0		0.00802617	0		0.0010208	0		0.00266457	0		0.230835	0		0.227325	0		0.220682	0
	0.0020209	0		0.00230247	0		0.00113963	0		0.000196548	0		0.000997668	0		0.00311692	0		0.223112	0		0.226668	0		0.227302	0
	0.00623245	0		0.0147816	0		0.0337121	0		0.0196707	0		0.0292033	0		0.0402477	0		0.247468	0		0.282021	0		0.241009	0
	0.00774033	0		0.00545885	0		0.00454801	0		0.00889813	0		0.00518519	0		0.00275506	0		0.252014	0		0.233663	0		0.225459	0
	0.0016189	0		0.0041021	0		0.00337577	0		0.00371953	0		0.00203669	0		0.00277363	0		0.216692	0		0.230896	0		0.2224	0
	0.0273106	0		0.034104	0		0.0166382	0		0.0179231	0		0.0129681	0		0.0310582	0		0.255599	0		0.240608	0		0.235949	0
	0.0547063	0		0.050236	0		0.0699125	0		0.0666825	0		0.114024	0		0.0517608	0		0.359624	0		0.419469	0		0.36389	0
	0.0233281	0		0.0479817	0		0.010522	0		0.00871348	0		0.00474554	0		0.049624	0		0.332706	0		0.408991	0		0.277308	0
	0.000594254	0		0.00179786	0		0.00147768	0		0.00384459	0		0.000930703	0		0.00108519	0		0.206557	0		0.204246	0		0.224518	0
	0.00308175	0		0.00626934	0		0.00187798	0		0.00199045	0		0.00428336	0		0.00583428	0		0.218187	0		0.257237	0		0.228049	0
	0.00162746	0		0.00254653	0		0.00127644	0		0.00797972	0		0.00100765	0		0.000976656	0		0.196493	0		0.208781	0		0.230006	0
	0.0076743	0		0.00820355	0		0.0057016	0		0.0102892	0		0.00381731	0		0.0042865	0		0.243422	0		0.265155	0		0.260296	0
	0.00308209	0		0.00632451	0		0.00397779	0		0.0103746	0		0.00389562	0		0.0161362	0		0.248314	0		0.239415	0		0.244709	0
	0.000896185	0		0.00138599	0		0.0012503	0		0.00326718	0		0.00132222	0		0.00395795	0		0.223326	0		0.219659	0		0.223048	0
	0.0152014	0		0.0254637	0		0.0116625	0		0.0135829	0		0.00914699	0		0.021192	0		0.378165	0		0.356793	0		0.349398	0
	0.00118444	0		0.00436669	0		0.0041669	0		0.00739845	0		0.00343725	0		0.00359607	0		0.206369	0		0.205065	0		0.228515	0
	0.00650004	0		0.0175311	0		0.0110616	0		0.0258585	0		0.0158448	0		0.0297593	0		0.304266	0		0.308141	0		0.28068	0
	0.00168789	0		0.00241899	0		0.00671946	0		0.000741486	0		0.00331803	0		0.00633456	0		0.223967	0		0.217019	0		0.219596	0
	0.00106169	0		0.00204392	0		0.00491626	0		0.00225259	0		0.00229959	0		0.00671925	0		0.251692	0		0.238272	0		0.236079	0
	0.00130771	0		0.00321909	0		0.00488622	0		0.00411636	0		0.0047461	0		0.0066029	0		0.209864	0		0.242789	0		0.219647	0
	0.00958442	0		0.0258242	0		0.0167004	0		0.00525491	0		0.0191214	0		0.0273234	0		0.308981	0		0.295409	0		0.298023	0
	0.00272333	0		0.011911	0		0.00540148	0		0.00262477	0		0.00516346	0		0.0109073	0		0.23776	0		0.265737	0		0.25952	0
	0.000931655	0		0.00678637	0		0.00629133	0		0.00120006	0		0.00361488	0		0.00614831	0		0.209278	0		0.249189	0		0.228568	0
	0.000174347	0		0.000619255	0		0.000539892	0		0.00421179	0		0.000456476	0		0.00107212	0		0.209792	0		0.221629	0		0.222994	0
	0.00395816	0		0.0108637	0		0.0100651	0		0.00253988	0		0.00483884	0		0.0148548	0		0.249449	0		0.258226	0		0.258349	0
	0.00107417	0		0.00151982	0		0.00136089	0		0.00163656	0		0.000984925	0		0.00241688	0		0.20002	0		0.209425	0		0.21889	0
	0.00219213	0		0.00280993	0		0.0015009	0		0.00523799	0		0.000926147	0		0.00460069	0		0.216927	0		0.232328	0		0.233194	0
	0.00508239	0		0.0100325	0		0.00444605	0		0.00704192	0		0.00311073	0		0.00489377	0		0.2416	0		0.227121	0		0.236456	0
	0.0031873	0		0.00679953	0		0.00450006	0		0.00614387	0		0.0016879	0		0.0129136	0		0.261652	0		0.255092	0		0.269881	0
	0.0116978	0		0.016871	0		0.0108288	0		0.0166007	0		0.0107138	0		0.0266909	0		0.275017	0		0.265641	0		0.265132	0
	0.010923	0		0.0383529	0		0.0175439	0		0.0167324	0		0.0138869	0		0.0349473	0		0.279566	0		0.262199	0		0.265624	0
	0.00118111	0		0.00448247	0		0.00729228	0		0.015077	0		0.00201188	0		0.0102264	0		0.233895	0		0.264008	0		0.232937	0
	0.0127759	0		0.026175	0		0.00871415	0		0.0176459	0		0.0142314	0		0.022524	0		0.31673	0		0.361838	0		0.33916	0
	0.015016	0		0.0283319	0		0.0136093	0		0.00326403	0		0.0144769	0		0.0168959	0		0.384074	0		0.293168	0		0.310877	0
	0.000661908	0		0.000987017	0		0.000734345	0		0.000269335	0		0.000755268	0		0.00298371	0		0.2063	0		0.207997	0		0.221894	0
	0.00376182	1		0.0118306	1		0.00505807	1		0.00829458	1		0.00392767	1		0.00566241	1		0.238849	1		0.271491	1		0.275353	1
	0.000178285	0		0.00075081	0		0.000784168	0		0.00160931	0		0.000482582	0		0.00122815	0		0.206925	0		0.212059	0		0.219537	0
	0.000302534	0		0.00448803	0		0.00148047	0		0.000788198	0		0.00102263	0		0.00179865	0		0.203165	0		0.215988	0		0.220179	0
	0.00112547	0		0.00352256	0		0.00331867	0		0.00305879	0		0.0024311	0		0.00785888	0		0.226552	0		0.220495	0		0.232026	0
	0.00423884	0		0.00605699	0		0.00815214	0		0.00251372	0		0.00392837	0		0.00225224	0		0.246193	0		0.252455	0		0.258812	0
	0.000954503	0		0.00387479	0		0.00268515	0		0.000468716	0		0.00325072	0		0.00279172	0		0.208951	0		0.221284	0		0.226486	0
	0.0397165	0		0.0783773	0		0.0594749	0		0.0394877	0		0.043357	0		0.0692368	0		0.285409	0		0.301537	0		0.295473	0
	0.00521035	0		0.00760065	0		0.00567234	0		0.0187336	0		0.00427369	0		0.00910399	0		0.270529	0		0.20749	0		0.227286	0
	0.0693909	0		0.0625752	0		0.0501897	0		0.04803	0		0.0615565	0		0.0681205	0		0.312437	0		0.354605	0		0.340625	0
	0.00063813	0		0.00101968	0		0.000754647	0		0.000443692	0		0.000519422	0		0.00122118	0		0.195559	0		0.219676	0		0.214885	0
	0.0180701	0		0.0553672	0		0.0507322	0		0.025307	0		0.0560728	0		0.0475101	0		0.364256	0		0.355564	0		0.329203	0
	0.000803635	0		0.00234318	0		0.00374592	0		0.00326419	0		0.00127943	0		0.00547349	0		0.209362	0		0.210207	0		0.223849	0
	0.00214924	0		0.00383105	0		0.00218458	0		0.00104052	0		0.001928	0		0.00667179	0		0.249187	0		0.246224	0		0.227947	0
	0.00409411	0		0.00944683	0		0.00345732	0		0.0110709	0		0.00409676	0		0.0126773	0		0.242783	0		0.24881	0		0.245861	0
	0.00927779	0		0.0178466	0		0.00962323	0		0.0108536	0		0.00674508	0		0.0163611	0		0.292942	0		0.254245	0		0.261794	0
	0.00185202	0		0.00488633	0		0.0014963	0		0.00247936	0		0.00143322	0		0.00610473	0		0.231976	0		0.235236	0		0.234103	0
	0.00341713	0		0.00503112	0		0.00207856	0		0.00676634	0		0.000682827	0		0.00600999	0		0.215317	0		0.224221	0		0.231669	0
	0.000288281	0		0.000700932	0		0.000553173	0		0.00144169	0		0.000975382	0		0.000471921	0		0.19903	0		0.205938	0		0.221567	0
	0.000624216	0		0.00155942	0		0.000658661	0		0.00185071	0		0.00033663	0		0.00140827	0		0.209333	0		0.221902	0		0.224324	0
	0.0228014	0		0.0369787	0		0.0228352	0		0.0334541	0		0.0283068	0		0.0216187	0		0.292247	0		0.277615	0		0.298896	0
	0.00780276	0		0.0227475	0		0.0131816	0		0.0288192	0		0.00641885	0		0.0252638	0		0.414385	0		0.312868	0		0.313954	0
	0.00219251	0		0.00280352	0		0.0019611	0		0.00236303	0		0.00109782	0		0.00169265	0		0.200506	0		0.228481	0		0.226588	0
	0.00451012	0		0.0112908	0		0.0132756	0		0.0135843	0		0.011252	0		0.00485767	0		0.23582	0		0.222751	0		0.229071	0
	0.00287064	0		0.00671125	0		0.0115541	0		0.0394046	0		0.00503784	0		0.0244206	0		0.242568	0		0.263087	0		0.292703	0
	0.00133515	0		0.00195946	0		0.00192665	0		0.00705444	0		0.00140187	0		0.00265982	0		0.208244	0		0.215985	0		0.229038	0
	0.00227742	0		0.00493043	0		0.00641165	0		0.00483451	0		0.00625351	0		0.00331613	0		0.220877	0		0.242027	0		0.243738	0
	0.0133375	0		0.0140095	0		0.00757119	0		0.01131	0		0.0102645	0		0.00811728	0		0.243878	0		0.249062	0		0.236856	0
	0.00233498	0		0.00857057	0		0.0100606	0		0.0222731	0		0.00786388	0		0.0150664	0		0.26961	0		0.297798	0		0.282502	0
	0.00249475	0		0.00566717	0		0.00337884	0		0.00191888	0		0.00185117	0		0.00318725	0		0.231575	0		0.21004	0		0.225938	0
	0.00114815	0		0.00243389	0		0.00359207	0		0.00929329	0		0.00324939	0		0.00386833	0		0.212855	0		0.214339	0		0.227076	0
	0.000340493	0		0.000832081	0		0.000955365	0		0.000882009	0		0.000600888	0		0.000887012	0		0.202409	0		0.225637	0		0.219521	0
	0.00545013	0		0.0137126	0		0.00687179	0		0.00423166	0		0.00363747	0		0.0116045	0		0.267398	0		0.26368	0		0.253539	0
	0.0046528	0		0.00595841	0		0.00449633	0		0.00245949	0		0.00322626	0		0.00421232	0		0.21727	0		0.228781	0		0.249843	0
	0.0102765	0		0.00886142	0		0.00441582	0		0.00814061	0		0.00680507	0		0.0159978	0		0.249137	0		0.248237	0		0.243405	0
	0.00233406	0		0.00662708	0		0.00246295	0		0.0063506	0		0.00200479	0		0.00707268	0		0.251101	0		0.249552	0		0.236872	0
	0.0196823	0		0.0366344	0		0.0205153	0		0.0247055	0		0.0221914	0		0.0543539	0		0.288913	0		0.357674	0		0.291965	0
	0.00356429	0		0.0109522	0		0.00241058	0		0.000646205	0		0.00265194	0		0.0108575	0		0.235792	0		0.25956	0		0.242071	0
	0.00226498	0		0.00333222	0		0.00533421	0		0.0127766	0		0.00557956	0		0.00479367	0		0.243667	0		0.240315	0		0.226108	0
	0.000358863	0		0.000868751	0		0.000947306	0		0.00248898	0		0.000886464	0		0.00116176	0		0.201433	0		0.21532	0		0.221109	0
	0.00209232	0		0.00644332	0		0.00226368	0		0.00209118	0		0.00150237	0		0.00478356	0		0.214008	0		0.222962	0		0.224158	0
	0.00165436	0		0.0067499	0		0.00685157	0		0.00214153	0		0.00674794	0		0.00745078	0		0.220601	0		0.228581	0		0.233214	0
	0.0460486	0		0.0935126	0		0.0146273	0		0.0324712	0		0.0355977	0		0.0617784	0		0.487721	0		0.47554	0		0.428253	0
	0.016468	0		0.0374023	0		0.0250972	0		0.0163998	0		0.0235966	0		0.0333845	0		0.231479	0		0.251599	0		0.259199	0
	0.000799641	0		0.00142379	0		0.0022652	0		0.00152923	0		0.00114263	0		0.00160072	0		0.20718	0		0.215636	0		0.225802	0
	0.000701436	0		0.000895779	0		0.000931582	0		0.00207948	0		0.000579015	0		0.000738368	0		0.200786	0		0.217949	0		0.22636	0
	0.0002219	0		0.000963005	0		0.000767965	0		0.00106106	0		0.000500773	0		0.00133232	0		0.207794	0		0.209375	0		0.224294	0
	0.000386564	0		0.00139211	0		0.000713261	0		0.000263546	0		0.000605446	0		0.00112178	0		0.197456	0		0.222371	0		0.219029	0
	0.00523469	0		0.00849152	0		0.00292463	0		0.0107639	0		0.00146613	0		0.0124486	0		0.236434	0		0.25177	0		0.29856	0
	0.0246103	0		0.0290655	0		0.0153576	0		0.0328686	0		0.0186289	0		0.00710401	0		0.381614	0		0.319912	0		0.311931	0
	0.000554004	0		0.000942753	0		0.00174585	0		0.000700201	0		0.00134896	0		0.00229518	0		0.219853	0		0.241447	0		0.245575	0
	0.00289489	0		0.00868779	0		0.0129108	0		0.0441989	0		0.0150211	0		0.0060488	0		0.278768	0		0.244647	0		0.239877	0
	0.00319685	0		0.013604	0		0.00222793	0		0.00812735	0		0.00168919	0		0.00956925	0		0.237452	0		0.245939	0		0.25252	0
	0.00276219	0		0.00695373	0		0.0121323	0		0.00326829	0		0.00744242	0		0.00601467	0		0.280746	0		0.290783	0		0.286312	0
	0.0610603	0		0.0404621	0		0.0547986	0		0.085581	0		0.024836	0		0.0352014	0		0.325063	0		0.368885	0		0.346545	0
	0.0106613	0		0.00745453	0		0.00755503	0		0.00566807	0		0.0108882	0		0.0172231	0		0.273909	0		0.295544	0		0.27331	0
	0.0108477	0		0.0261649	0		0.0108449	0		0.016432	0		0.0175624	0		0.0224619	0		0.315635	0		0.325787	0		0.311583	0
	0.0015643	0		0.00660052	0		0.0083088	0		0.00783634	0		0.00607285	0		0.0092219	0		0.312856	0		0.294142	0		0.293661	0
	0.000569852	0		0.00148018	0		0.00321842	0		0.00433292	0		0.000756702	0		0.00165053	0		0.206428	0		0.208597	0		0.225239	0
	0.00208574	0		0.00472455	0		0.00280038	0		0.00366102	0		0.00317016	0		0.00204227	0		0.207156	0		0.202751	0		0.219424	0
	0.00287165	0		0.00349416	0		0.00504474	0		0.000804865	0		0.00316384	0		0.00337048	0		0.233135	0		0.233614	0		0.243138	0
	0.00400169	0		0.0025758	0		0.00154969	0		0.00455777	0		0.00246276	0		0.00205187	0		0.226274	0		0.215542	0		0.220363	0
	0.00202073	0		0.00251584	0		0.000641517	0		0.00143674	0		0.00108468	0		0.00241284	0		0.214435	0		0.226437	0		0.245608	0
	0.000417452	0		0.0019256	0		0.000952997	0		0.00122239	0		0.00111004	0		0.00133678	0		0.203731	0		0.217502	0		0.232449	0
	0.00639198	0		0.0143563	0		0.00621842	0		0.00875264	0		0.00660833	0		0.00653348	0		0.218712	0		0.228159	0		0.22985	0
	0.00644179	0		0.0254811	0		0.0146058	0		0.0366991	0		0.0131973	0		0.019516	0		0.302555	0		0.277476	0		0.285615	0
	0.00402318	0		0.0111018	0		0.00375447	0		0.00017806	0		0.00454995	0		0.00276349	0		0.234307	0		0.253707	0		0.272202	0
	0.00263826	0		0.00253589	0		0.00286153	0		0.00293043	0		0.00356798	0		0.00154854	0		0.205495	0		0.230497	0		0.22614	0
	0.00332478	0		0.00615879	0		0.00364353	0		0.00736165	0		0.00216805	0		0.00453604	0		0.223603	0		0.223545	0		0.2359	0
	0.0170717	0		0.0150991	0		0.00652597	0		0.00926588	0		0.00492197	0		0.007514	0		0.279519	0		0.290903	0		0.310366	0
	0.00424972	0		0.00528022	0		0.0017145	0		0.00423268	0		0.00325608	0		0.00526847	0		0.229525	0		0.239119	0		0.227189	0
	0.0517913	0		0.0561224	0		0.0405045	0		0.051181	0		0.0432579	0		0.0265516	0		0.381574	0		0.322068	0		0.341455	0
	0.00348081	0		0.00967736	0		0.00466212	0		0.0310852	0		0.00282187	0		0.00849159	0		0.24913	0		0.277902	0		0.258475	0
	0.00534441	0		0.0115951	0		0.0298633	0		0.00898197	0		0.0149861	0		0.031729	0		0.327153	0		0.32248	0		0.291854	0
	0.000911851	0		0.00361282	0		0.00256369	0		0.00373444	0		0.00236445	0		0.00204505	0		0.216692	0		0.214399	0		0.223284	0
	0.00670974	0		0.0155681	0		0.010762	0		0.0513788	0		0.0096818	0		0.00954293	0		0.332152	0		0.272346	0		0.241859	0
	0.00229012	0		0.00411766	0		0.00212355	0		0.000312648	0		0.00168119	0		0.00315379	0		0.216033	0		0.226053	0		0.232979	0
	0.00383491	0		0.00950227	0		0.00607148	0		0.0162052	0		0.0126284	0		0.00567134	0		0.255052	0		0.254453	0		0.230657	0
	0.00268336	0		0.00982702	0		0.00502133	0		0.00460595	0		0.00245275	0		0.00565896	0		0.231689	0		0.225958	0		0.233326	0
	0.0218285	0		0.03371	0		0.00899199	0		0.00396597	0		0.0173671	0		0.0257941	0		0.401471	0		0.390629	0		0.392232	0
	0.000443599	0		0.00136323	0		0.0012207	0		0.00086584	0		0.000708484	0		0.00154748	0		0.201607	0		0.201471	0		0.216756	0
	0.00241994	0		0.00548494	0		0.00493692	0		0.000678121	0		0.00298038	0		0.00450473	0		0.256074	0		0.215942	0		0.227334	0
	0.0112678	0		0.0198718	0		0.0162468	0		0.0251047	0		0.0167322	0		0.0215792	0		0.282534	0		0.328371	0		0.3039	0
	0.0048491	0		0.00626249	0		0.0043811	0		0.00655855	0		0.00439051	0		0.00631856	0		0.24367	0		0.259594	0		0.271472	0
	0.000980242	0		0.0031055	0		0.00159107	0		0.00589564	0		0.00146796	0		0.00269119	0		0.207721	0		0.231945	0		0.233842	0
	0.00436425	0		0.00617864	0		0.0040957	0		0.00641548	0		0.00516793	0		0.00310255	0		0.21806	0		0.250445	0		0.242349	0
	0.0270797	0		0.0682936	0		0.0752429	0		0.0239171	0		0.0440541	0		0.0426072	0		0.364891	0		0.388936	0		0.395379	0
	0.0131603	0		0.0252997	0		0.0361528	0		0.0517994	0		0.0209494	0		0.0246035	0		0.292866	0		0.293508	0		0.275915	0
	0.000131837	0		0.000772515	0		0.000287589	0		0.00011957	0		0.000549894	0		0.000917255	0		0.19731	0		0.214981	0		0.223637	0
	0.00498099	0		0.00862843	0		0.00381924	0		0.00921992	0		0.00361807	0		0.00513645	0		0.212672	0		0.238779	0		0.226099	0
	0.0239263	0		0.00928563	0		0.0268056	0		0.0612751	0		0.0496593	0		0.0278512	0		0.255488	0		0.251994	0		0.233848	0
	0.0350906	0		0.0503817	0		0.0359157	0		0.0105422	0		0.0271038	0		0.0371542	0		0.406668	0		0.362279	0		0.380281	0
	0.0102871	0		0.0138781	0		0.0197505	0		0.0596111	0		0.0117269	0		0.0207609	0		0.216415	0		0.233463	0		0.23799	0
	0.00226019	0		0.0031791	0		0.00517641	0		0.00465334	0		0.00312321	0		0.00177714	0		0.198987	0		0.228777	0		0.218888	0
	0.00602195	0		0.0155065	0		0.0115184	0		0.0253869	0		0.00977195	0		0.0195218	0		0.302643	0		0.260686	0		0.279724	0
	0.00279421	0		0.0089299	0		0.00318165	0		0.000515227	0		0.00487394	0		0.0043224	0		0.223094	0		0.247672	0		0.245186	0
	0.0443278	0		0.0771872	0		0.0747144	0		0.110899	0		0.049544	0		0.089545	0		0.321429	0		0.318308	0		0.324289	0
	0.0124607	0		0.0192341	0		0.0104759	0		0.0139246	0		0.0139598	0		0.00435639	0		0.283411	0		0.279147	0		0.263449	0
	0.002195	0		0.00911575	0		0.00978729	0		0.00876063	0		0.00626727	0		0.00870845	0		0.264239	0		0.239755	0		0.259806	0
	0.00121259	0		0.00240278	0		0.00188896	0		0.000528901	0		0.00211453	0		0.00292967	0		0.200652	0		0.203941	0		0.223092	0
	0.0179288	0		0.029296	0		0.0315708	0		0.0352175	0		0.025562	0		0.0265992	0		0.35254	0		0.343267	0		0.338615	0
	0.00201034	0		0.00360695	0		0.00131988	0		0.00422848	0		0.00118321	0		0.00553443	0		0.221634	0		0.239708	0		0.247977	0
	0.00564213	0		0.00977317	0		0.00530804	0		0.00497849	0		0.00520148	0		0.00470982	0		0.216076	0		0.275877	0		0.249528	0
	0.000539491	0		0.00115493	0		0.000698814	0		0.00153079	0		0.00116479	0		0.0012465	0		0.210986	0		0.231734	0		0.224191	0
	0.044671	0		0.049659	0		0.0228096	0		0.00390854	0		0.0330518	0		0.0342257	0		0.385289	0		0.373877	0		0.391941	0
	0.00474336	0		0.0125414	0		0.00954902	0		0.0184529	0		0.004202	0		0.0104459	0		0.284018	0		0.285467	0		0.261827	0
	0.00154202	0		0.00270655	0		0.00368625	0		0.0036461	0		0.00254776	0		0.00369797	0		0.228998	0		0.218214	0		0.222034	0
	0.00423499	0		0.0105297	0		0.00680486	0		0.0673096	0		0.00426247	0		0.0172355	0		0.223479	0		0.245687	0		0.233049	0
	0.00457213	0		0.011411	0		0.0185095	0		0.0282674	0		0.0190621	0		0.0230058	0		0.241468	0		0.23203	0		0.253538	0
	0.00061995	0		0.00278096	0		0.00346578	0		0.00193574	0		0.00265445	0		0.00699647	0		0.220092	0		0.246253	0		0.230952	0
	0.0028077	0		0.0067916	0		0.00356538	0		0.0131612	0		0.00586311	0		0.00926126	0		0.212495	0		0.235946	0		0.236451	0
	0.0136552	0		0.0274976	0		0.0335794	0		0.0601817	0		0.0254718	0		0.035733	0		0.308502	0		0.326629	0		0.27513	0
	0.0249615	0		0.0319313	0		0.0385255	0		0.0217178	0		0.0368935	0		0.032073	0		0.374108	0		0.316557	0		0.361603	0
	0.00844965	0		0.0112692	0		0.00277997	0		0.0124403	0		0.0057756	0		0.00700836	0		0.312452	0		0.294252	0		0.261965	0
	0.0205981	0		0.00915965	0		0.00844543	0		0.0180257	0		0.0128699	0		0.0228043	0		0.257524	0		0.256028	0		0.242178	0
	0.00248365	0		0.00609482	0		0.00508451	0		0.00142422	0		0.00264283	0		0.00255957	0		0.212829	0		0.228989	0		0.229386	0
	0.00298544	0		0.00300783	0		0.00305595	0		0.00260649	0		0.00218129	0		0.00379045	0		0.217896	0		0.235658	0		0.228513	0
	0.0130127	0		0.0271855	0		0.0176272	0		0.04095	0		0.00985892	0		0.00732775	0		0.250649	0		0.288227	0		0.291239	0
	0.00164196	0		0.00756978	0		0.00277671	0		0.000962211	0		0.0021331	0		0.00309676	0		0.221146	0		0.233125	0		0.229396	0
	0.00551407	0		0.0111729	0		0.00362228	0		0.001733	0		0.00435109	0		0.00570277	0		0.269306	0		0.262002	0		0.231733	0
	0.0193582	0		0.0350644	0		0.0251682	0		0.0213199	0		0.0298838	0		0.0268263	0		0.357276	0		0.305641	0		0.306598	0
	0.00291605	0		0.00329491	0		0.00241971	0		0.00469386	0		0.00248638	0		0.00190418	0		0.212174	0		0.238738	0		0.224065	0
	0.000913544	0		0.00324586	0		0.00173882	0		0.00507469	0		0.00113613	0		0.00498121	0		0.202457	0		0.211672	0		0.22142	0
	0.00251922	0		0.0110843	0		0.0103713	0		0.00607476	0		0.00368122	0		0.0121591	0		0.276951	0		0.264553	0		0.268191	0
	0.0055866	0		0.0138207	0		0.0118353	0		0.0108715	0		0.00736389	0		0.0178053	0		0.32725	0		0.310985	0		0.318646	0
	0.00319526	0		0.00611667	0		0.00343364	0		0.00792433	0		0.0028568	0		0.00960147	0		0.258867	0		0.261201	0		0.239949	0
	0.00244493	0		0.0116101	0		0.00583049	0		0.00245416	0		0.00552542	0		0.00843341	0		0.274788	0		0.278504	0		0.260377	0
	0.0177416	0		0.016703	0		0.0111797	0		0.00794383	0		0.00859817	0		0.0188516	0		0.208723	0		0.230683	0		0.224171	0
	0.00184991	0		0.00350291	0		0.00217675	0		0.00145302	0		0.00110016	0		0.00191482	0		0.199106	0		0.228164	0		0.226267	0
	0.158549	0		0.127298	0		0.0575434	0		0.0590005	0		0.0462915	0		0.130354	0		0.479315	0		0.481966	0		0.447457	0
	0.00615919	0		0.00447794	0		0.00414886	0		0.00460741	0		0.0039226	0		0.00259233	0		0.21862	0		0.219108	0		0.22391	0
	0.00964969	0		0.0131351	0		0.0524707	0		0.0536051	0		0.0129593	0		0.0062062	0		0.257241	0		0.259275	0		0.252718	0
	0.00908581	0		0.0185857	0		0.007714	0		0.000212624	0		0.00593092	0		0.00655102	0		0.249615	0		0.261824	0		0.246117	0
	0.00398133	0		0.0104478	0		0.0057869	0		0.00715066	0		0.00707652	0		0.00867609	0		0.231105	0		0.220169	0		0.222755	0
	0.0142676	0		0.0200326	0		0.0207596	0		0.0309487	0		0.0272659	0		0.0183656	0		0.288905	0		0.291652	0		0.27623	0
	0.0715329	1		0.0753284	1		0.0711208	1		0.0577651	1		0.0688016	1		0.0507447	1		0.385651	1		0.44793	1		0.432329	1
	0.00122471	0		0.00104181	0		0.00253773	0		0.0115997	0		0.00202645	0		0.00199631	0		0.194483	0		0.210587	0		0.216616	0
	0.0217879	0		0.0432309	0		0.0284176	0		0.0655409	0		0.0218529	0		0.0429131	0		0.341536	0		0.321732	0		0.31249	0
	0.00022842	0		0.00173816	0		0.00102449	0		0.000873633	0		0.00121182	0		0.00162766	0		0.19997	0		0.22325	0		0.224381	0
	0.00185251	0		0.00337466	0		0.0047754	0		0.00113991	0		0.0034076	0		0.00547269	0		0.212913	0		0.208911	0		0.221756	0
	0.00562361	0		0.0128799	0		0.0161675	0		0.0239461	0		0.0134665	0		0.0119384	0		0.301062	0		0.306779	0		0.301599	0
	0.0782973	0		0.0953067	0		0.103817	0		0.0200598	0		0.161333	0		0.0797235	0		0.462706	0		0.411527	0		0.405942	0
	0.00494038	0		0.0274859	0		0.00378131	0		0.00725147	0		0.00401688	0		0.00754827	0		0.236817	0		0.209065	0		0.231193	0
	0.00203948	0		0.00887523	0		0.00452935	0		0.00133229	0		0.00305667	0		0.00415294	0		0.230297	0		0.212648	0		0.227864	0
	0.000674034	0		0.0012342	0		0.000941241	0		0.00148936	0		0.00096576	0		0.00232942	0		0.208956	0		0.216838	0		0.221811	0
	0.0165704	0		0.034177	0		0.0308535	0		0.0245195	0		0.0192888	0		0.0303989	0		0.349774	0		0.282983	0		0.338621	0
	0.00188313	0		0.00598769	0		0.00373638	0		0.000795998	0		0.00227269	0		0.0070057	0		0.227977	0		0.231618	0		0.226729	0
	0.0114681	0		0.00984273	0		0.00641826	0		0.00312448	0		0.00745283	0		0.00941352	0		0.288421	0		0.242958	0		0.301671	0
	0.00336489	0		0.0153436	0		0.00211206	0		0.00697471	0		0.00515468	0		0.0072362	0		0.21415	0		0.236466	0		0.232476	0
	0.0149203	0		0.0198839	0		0.0111202	0		0.00441849	0		0.00916329	0		0.0200332	0		0.383306	0		0.34395	0		0.379094	0
	0.00312967	0		0.0112077	0		0.00523717	0		0.0173149	0		0.00241932	0		0.00475006	0		0.232169	0		0.269072	0		0.244031	0
	0.001728	0		0.0010783	0		0.000760738	0		0.00217902	0		0.00173009	0		0.00224906	0		0.231815	0		0.224865	0		0.225414	0
	0.00958296	0		0.0121992	0		0.00866098	0		0.00508948	0		0.0097678	0		0.0118966	0		0.273267	0		0.275585	0		0.281079	0
	0.0278136	0		0.0203069	0		0.0113687	0		0.0337209	0		0.0217332	0		0.0126223	0		0.273306	0		0.272535	0		0.279963	0
	0.00342724	0		0.00925709	0		0.0106866	0		0.0231605	0		0.00771023	0		0.0153174	0		0.302797	0		0.327962	0		0.344945	0
	0.00154748	0		0.00424119	0		0.00330595	0		0.00546565	0		0.00327136	0		0.00625996	0		0.229548	0		0.241053	0		0.24773	0
	0.015709	0		0.0235161	0		0.00933001	0		0.00552668	0		0.0075864	0		0.0198682	0		0.267944	0		0.305374	0		0.300527	0
	0.00635029	0		0.014857	0		0.00783587	0		0.0280295	0		0.012702	0		0.0119658	0		0.214418	0		0.238104	0		0.228983	0
	0.000951948	0		0.00254847	0		0.00375647	0		0.00123063	0		0.00297825	0		0.00295672	0		0.212824	0		0.217644	0		0.220198	0
	0.00228565	0		0.00752525	0		0.00518366	0		0.0013142	0		0.00433142	0		0.00607144	0		0.233073	0		0.227717	0		0.228473	0
	0.00207645	0		0.00369986	0		0.00412141	0		0.0209518	0		0.00357205	0		0.00830658	0		0.248528	0		0.27549	0		0.260809	0
	0.0356641	0		0.0256978	0		0.03004	0		0.0823749	0		0.0158176	0		0.0244629	0		0.324747	0		0.329208	0		0.314108	0
	0.00353106	0		0.00808853	0		0.00808856	0		0.0106025	0		0.00501575	0		0.00276293	0		0.264958	0		0.22809	0		0.23685	0
	0.00407348	0		0.0101191	0		0.00793925	0		0.0162154	0		0.00576533	0		0.00898621	0		0.269782	0		0.224215	0		0.226897	0
	0.000341143	0		0.000838705	0		0.00103729	0		0.000933457	0		0.00115397	0		0.00132051	0		0.220362	0		0.235777	0		0.223635	0
	0.00147474	0		0.0103477	0		0.00143041	0		0.00930736	0		0.00249347	0		0.0113079	0		0.210546	0		0.222976	0		0.223833	0
	0.00190045	0		0.00460191	0		0.00584715	0		0.000579175	0		0.00223385	0		0.00283544	0		0.234408	0		0.246695	0		0.233574	0
	0.00148705	0		0.00246483	0		0.0014243	0		0.00168155	0		0.0010714	0		0.00148686	0		0.203965	0		0.225173	0		0.223106	0
	0.00104459	0		0.00178642	0		0.00148954	0		0.000848517	0		0.00129202	0		0.00399294	0		0.222204	0		0.247386	0		0.227672	0
	0.000935101	0		0.0025169	0		0.00147826	0		0.000773799	0		0.00111913	0		0.00271129	0		0.211995	0		0.211164	0		0.219279	0
	0.00793639	0		0.0150821	0		0.00853133	0		0.00687633	0		0.0075637	0		0.010014	0		0.332616	0		0.335269	0		0.311327	0
	0.00872181	0		0.0148463	0		0.0197111	0		0.00599316	0		0.0149554	0		0.0130827	0		0.324865	0		0.28886	0		0.259006	0
	0.000621322	0		0.00258995	0		0.00130552	0		0.00128569	0		0.000997526	0		0.00171761	0		0.205763	0		0.202754	0		0.223343	0
	0.00502942	0		0.00417458	0		0.004309	0		0.0299364	0		0.00241841	0		0.00648951	0		0.230813	0		0.240165	0		0.235462	0
	0.00286774	0		0.00579772	0		0.00423925	0		0.00565077	0		0.00475822	0		0.0130644	0		0.228704	0		0.232916	0		0.228544	0
	0.00846758	0		0.0150133	0		0.0145829	0		0.0162565	0		0.0118779	0		0.0251954	0		0.363126	0		0.303266	0		0.302127	0
	0.00214904	0		0.0052512	0		0.00183319	0		0.00903614	0		0.00221293	0		0.00211311	0		0.222376	0		0.243279	0		0.225105	0
	0.0148947	0		0.0338017	0		0.0173254	0		0.0555064	0		0.016616	0		0.0254014	0		0.298561	0		0.311151	0		0.320989	0
	0.000900705	0		0.00244729	0		0.000777034	0		0.000847342	0		0.000958307	0		0.00379876	0		0.223534	0		0.211079	0		0.225533	0
	0.042641	0		0.0656472	0		0.0389889	0		0.0095663	0		0.0413687	0		0.0629206	0		0.399163	0		0.389802	0		0.415835	0
	0.00302078	0		0.00464767	0		0.00519676	0		0.00471678	0		0.00494661	0		0.00500036	0		0.258012	0		0.244225	0		0.242116	0
	0.0145019	0		0.0228912	0		0.00702214	0		0.00531946	0		0.0109931	0		0.0111687	0		0.274339	0		0.265663	0		0.274568	0
	0.0350563	0		0.0268752	0		0.0443068	0		0.0550321	0		0.0511551	0		0.0393739	0		0.32077	0		0.323613	0		0.354122	0
	0.15193	0		0.156029	0		0.131418	0		0.104551	0		0.191961	0		0.108659	0		0.547865	0		0.538893	0		0.54152	0
	0.0019813	0		0.00341371	0		0.0024465	0		0.00325189	0		0.00164904	0		0.00190957	0		0.21468	0		0.214677	0		0.22344	0
	0.000886345	0		0.00284432	0		0.00521224	0		0.00108522	0		0.00268399	0		0.0118943	0		0.225003	0		0.254739	0		0.242237	0
	0.00868718	0		0.0157714	0		0.00867187	0		0.0014946	0		0.00514059	0		0.0270218	0		0.299772	0		0.283288	0		0.276078	0
	0.0283258	0		0.014781	0		0.0302922	0		0.0227084	0		0.0251963	0		0.0112322	0		0.336822	0		0.313445	0		0.352556	0
	0.0219982	0		0.0385983	0		0.0106898	0		0.0224735	0		0.00987187	0		0.020722	0		0.326055	0		0.31445	0		0.335049	0
	0.0172247	0		0.0246164	0		0.0413496	0		0.0590508	0		0.020985	0		0.04357	0		0.345739	0		0.39638	0		0.356195	0
	0.0345397	0		0.0457203	0		0.0303069	0		0.0868815	0		0.0234024	0		0.0263498	0		0.340654	0		0.345446	0		0.355416	0
	0.0246283	0		0.0553611	0		0.0181201	0		0.026812	0		0.0268116	0		0.0161034	0		0.258976	0		0.256973	0		0.260258	0
	0.00437587	0		0.00713182	0		0.00265991	0		0.000548044	0		0.00398517	0		0.00225228	0		0.231555	0		0.232595	0		0.25622	0
	0.00622428	0		0.0109818	0		0.00289554	0		0.00136358	0		0.003503	0		0.00437359	0		0.236243	0		0.230557	0		0.248481	0
	0.0270515	0		0.0491106	0		0.0453751	0		0.0965449	0		0.0363628	0		0.0404427	0		0.355307	0		0.343569	0		0.346269	0
	0.0535907	0		0.0376213	0		0.0337284	0		0.0540363	0		0.0461206	0		0.0268324	0		0.34472	0		0.327182	0		0.321477	0
	0.000266588	0		0.00080993	0		0.00134572	0		0.000255581	0		0.00067942	0		0.00295491	0		0.20591	0		0.207394	0		0.222389	0
	0.000403058	0		0.00145302	0		0.000879204	0		0.000137468	0		0.000465712	0		0.00109063	0		0.201002	0		0.228077	0		0.228614	0
	0.000655645	0		0.000539153	0		0.0009837	0		0.00201331	0		0.000679177	0		0.00104945	0		0.203308	0		0.225253	0		0.222289	0
	0.0018292	0		0.00495875	0		0.00229073	0		0.00255916	0		0.00186992	0		0.00256984	0		0.211376	0		0.214351	0		0.217879	0
	0.0220113	0		0.0395142	0		0.0380609	0		0.00312309	0		0.0422743	0		0.059128	0		0.291094	0		0.316829	0		0.330308	0
	0.000549537	0		0.00102926	0		0.00162072	0		0.00151493	0		0.000774211	0		0.0017194	0		0.200942	0		0.222859	0		0.229453	0
	0.00348626	0		0.00547138	0		0.00613389	0		0.00567846	0		0.00510768	0		0.00497447	0		0.223096	0		0.24769	0		0.2288	0
	0.00225674	0		0.00323345	0		0.00286893	0		0.00682009	0		0.00239511	0		0.00271141	0		0.226068	0		0.256595	0		0.236634	0
	0.00206318	0		0.00299049	0		0.00384801	0		0.00112563	0		0.00105074	0		0.0020707	0		0.209854	0		0.217256	0		0.222425	0
	0.00472019	0		0.00601154	0		0.0126766	0		0.00581375	0		0.00955542	0		0.00659906	0		0.216296	0		0.24343	0		0.228156	0
	0.0656933	0		0.0764222	0		0.0630243	0		0.102762	0		0.0683004	0		0.0949264	0		0.32012	0		0.400317	0		0.366418	0
	0.00165504	0		0.00557961	0		0.00482257	0		0.000532554	0		0.0019517	0		0.00508267	0		0.224845	0		0.24287	0		0.224234	0
	0.00184946	0		0.00503959	0		0.00304703	0		0.00361609	0		0.00243416	0		0.00795725	0		0.2573	0		0.251332	0		0.2657	0
	0.00300983	0		0.00749392	0		0.00407252	0		0.00438093	0		0.00320453	0		0.00482312	0		0.275619	0		0.256003	0		0.243393	0
	0.00133068	0		0.00288318	0		0.00176378	0		0.0115895	0		0.00138934	0		0.00213544	0		0.217515	0		0.220596	0		0.230612	0
	0.000888963	0		0.0016092	0		0.00233931	0		0.00174261	0		0.00103085	0		0.00177882	0		0.205722	0		0.213599	0		0.228397	0
	0.00200882	0		0.00406228	0		0.00188009	0		0.000879513	0		0.00223818	0		0.00317634	0		0.221107	0		0.237059	0		0.23783	0
	0.00201035	0		0.00325922	0		0.00383936	0		0.00770833	0		0.00438135	0		0.00453545	0		0.212061	0		0.213727	0		0.222326	0
	0.0240565	0		0.0280207	0		0.0342953	0		0.0164999	0		0.0426943	0		0.0442435	0		0.389759	0		0.401495	0		0.415536	0
	0.00149546	0		0.00368692	0		0.00129	0		0.00424791	0		0.000958175	0		0.00551698	0		0.218107	0		0.232989	0		0.242599	0
	0.000202811	0		0.000359494	0		0.000542449	0		0.00081661	0		0.000364852	0		0.000734159	0		0.199553	0		0.207733	0		0.22041	0
	0.0299055	0		0.0176522	0		0.0448602	0		0.0275772	0		0.0237854	0		0.0185945	0		0.330022	0		0.333893	0		0.298022	0
	0.0685952	0		0.0713451	0		0.0522479	0		0.0310978	0		0.060757	0		0.111772	0		0.470836	0		0.4378	0		0.422805	0
	0.0046799	0		0.00992974	0		0.00623422	0		0.00278371	0		0.00245722	0		0.0055143	0		0.233305	0		0.220475	0		0.22641	0
	0.00817559	1		0.0283971	1		0.0228183	1		0.00755669	1		0.00944817	1		0.0210323	1		0.282614	1		0.275438	1		0.271162	1
	0.00261119	0		0.00446079	0		0.00496741	0		0.00502962	0		0.00350465	0		0.00873511	0		0.217832	0		0.224539	0		0.2211	0
	0.0115277	0		0.0121983	0		0.0220467	0		0.0648662	0		0.0157771	0		0.0225994	0		0.309939	0		0.31695	0		0.309446	0
	0.0106954	0		0.0392971	0		0.00504685	0		0.0165339	0		0.0126532	0		0.024648	0		0.24984	0		0.292915	0		0.263266	0
	0.00325124	0		0.0104638	0		0.00379798	0		0.0030091	0		0.00340226	0		0.00701673	0		0.251132	0		0.238983	0		0.249349	0
	0.00198397	0		0.00474394	0		0.00333212	0		0.00151987	0		0.00192312	0		0.00396569	0		0.21908	0		0.240698	0		0.240067	0
	0.00263311	0		0.00840162	0		0.00174323	0		0.00178008	0		0.00454961	0		0.011013	0		0.249857	0		0.235727	0		0.263001	0
	0.00199256	0		0.0101975	0		0.0072131	0		0.00101106	0		0.00243121	0		0.0119618	0		0.241053	0		0.220325	0		0.224702	0
	0.00339869	0		0.0100865	0		0.0116754	0		0.0297791	0		0.00787157	0		0.0103246	0		0.285953	0		0.252943	0		0.281477	0
	0.0365395	0		0.0267131	0		0.0554807	0		0.0427189	0		0.050288	0		0.0297615	0		0.390293	0		0.360161	0		0.389647	0
	0.0005166	0		0.001243	0		0.00144666	0		0.00334429	0		0.00116599	0		0.00226935	0		0.214826	0		0.229076	0		0.228022	0
	0.000793099	0		0.00180789	0		0.000589971	0		0.000484251	0		0.000677075	0		0.0013356	0		0.195865	0		0.206354	0		0.228777	0
	0.0029139	0		0.0070433	0		0.00580744	0		0.0110868	0		0.00536789	0		0.00386878	0		0.229024	0		0.221668	0		0.242471	0
	0.00350341	0		0.00466085	0		0.00542298	0		0.00425072	0		0.00500037	0		0.00357934	0		0.211632	0		0.241755	0		0.248738	0
	0.00185323	0		0.00843167	0		0.00384507	0		0.0328131	0		0.0122704	0		0.00977811	0		0.256336	0		0.263623	0		0.252464	0
	0.0170675	0		0.0193601	0		0.0196371	0		0.0391123	0		0.0155591	0		0.0110418	0		0.291062	0		0.302853	0		0.290519	0
	0.00311569	0		0.0143532	0		0.00631311	0		0.00315674	0		0.00578197	0		0.00571217	0		0.225378	0		0.218918	0		0.232281	0
	0.00151647	0		0.00499087	0		0.00318098	0		0.00300674	0		0.0015891	0		0.00252155	0		0.204936	0		0.232069	0		0.221981	0
	0.00243485	0		0.00653595	0		0.00228593	0		0.00123468	0		0.0030083	0		0.00602883	0		0.222621	0		0.212108	0		0.22072	0
	0.000491425	0		0.00175198	0		0.00221638	0		0.000727132	0		0.00100616	0		0.00151189	0		0.207439	0		0.226953	0		0.230566	0
	0.0453911	0		0.0476003	0		0.0613107	0		0.00640181	0		0.061045	0		0.0472023	0		0.344448	0		0.398034	0		0.411856	0
	0.00129216	0		0.00353387	0		0.00540205	0		0.0109059	0		0.00348562	0		0.00435656	0		0.218051	0		0.217913	0		0.221394	0
	0.00269428	0		0.00420367	0		0.00463206	0		0.00404986	0		0.00441121	0		0.00433303	0		0.215702	0		0.236262	0		0.226849	0
	0.000659214	0		0.00237727	0		0.00108267	0		8.33743e-05	0		0.00100368	0		0.00129007	0		0.200465	0		0.218947	0		0.224841	0
	0.0109802	0		0.0172893	0		0.00974654	0		0.00353303	0		0.00539074	0		0.0246435	0		0.307172	0		0.311579	0		0.350112	0
	0.00149224	0		0.00392487	0		0.00152692	0		0.00167991	0		0.00190839	0		0.00197865	0		0.22204	0		0.212876	0		0.221192	0
	0.00384295	0		0.0174272	0		0.0215763	0		0.0599578	0		0.0102698	0		0.0272623	0		0.329758	0		0.32226	0		0.285752	0
	0.00120695	0		0.00202415	0		0.000764678	0		0.000514214	0		0.000311539	0		0.00115744	0		0.196828	0		0.222838	0		0.217848	0
	0.00100213	0		0.00189887	0		0.00321219	0		0.00276889	0		0.0013219	0		0.00235363	0		0.217186	0		0.218867	0		0.227912	0
	0.00667722	0		0.0157611	0		0.0294032	0		0.0548344	0		0.0206264	0		0.0199218	0		0.303559	0		0.294754	0		0.250597	0
	0.00237356	0		0.00383157	0		0.00415685	0		0.00312332	0		0.00434007	0		0.00342868	0		0.239123	0		0.219212	0		0.229431	0
	0.000257574	0		0.000245463	0		0.00354026	0		0.074954	0		0.00184084	0		0.000849225	0		0.218077	0		0.229991	0		0.229895	0
	0.0015153	0		0.00356022	0		0.00187539	0		0.00114746	0		0.00254616	0		0.00121279	0		0.20547	0		0.216536	0		0.219781	0
	0.0154824	0		0.0497515	0		0.00560469	0		0.00501805	0		0.00557397	0		0.0545788	0		0.290464	0		0.262256	0		0.313487	0
	0.0050235	0		0.00988916	0		0.00414782	0		0.00180937	0		0.00236488	0		0.00982267	0		0.23358	0		0.258778	0		0.233149	0
	0.00729084	0		0.0380032	0		0.0343909	0		0.0314581	0		0.0187829	0		0.0239368	0		0.307052	0		0.321204	0		0.361404	0
	0.00646321	0		0.0200254	0		0.0137923	0		0.00632519	0		0.00505746	0		0.018929	0		0.359182	0		0.269738	0		0.303085	0
	0.0105414	0		0.0194309	0		0.0174838	0		0.0635531	0		0.0111314	0		0.0194371	0		0.302585	0		0.324504	0		0.304126	0
	0.00340661	0		0.0107055	0		0.00413675	0		0.00776301	0		0.00545695	0		0.00521881	0		0.228265	0		0.237694	0		0.236993	0
	0.0472214	0		0.101352	0		0.079534	0		0.0834311	0		0.0559074	0		0.0378175	0		0.376537	0		0.471318	0		0.449404	0
	0.0401428	0		0.0824942	0		0.0512828	0		0.0926134	0		0.0496134	0		0.0372895	0		0.331648	0		0.306728	0		0.339002	0
	0.00112577	0		0.00391183	0		0.00191158	0		0.00156958	0		0.00190111	0		0.00511248	0		0.209605	0		0.217759	0		0.229057	0
	0.00700144	0		0.0344544	0		0.0312383	0		0.0369089	0		0.0187716	0		0.0344327	0		0.302032	0		0.309495	0		0.290985	0
	0.000960337	0		0.00170268	0		0.00114673	0		0.00270927	0		0.00132277	0		0.000894576	0		0.217674	0		0.22175	0		0.225	0
	0.0259048	0		0.0341095	0		0.0247249	0		0.0621128	0		0.0339597	0		0.0242667	0		0.365152	0		0.411286	0		0.384459	0
	0.0120007	0		0.0388719	0		0.0319434	0		0.0821527	0		0.0257067	0		0.0371366	0		0.332187	0		0.276392	0		0.319302	0
	0.0044859	0		0.0113882	0		0.00741453	0		0.00160978	0		0.00736201	0		0.0116052	0		0.244388	0		0.246716	0		0.262157	0
	0.0535815	0		0.0528123	0		0.0271863	0		0.00482372	0		0.0282653	0		0.0297492	0		0.385452	0		0.377952	0		0.415131	0
	0.00259559	0		0.00821771	0		0.0146598	0		0.0444177	0		0.00980158	0		0.0151626	0		0.256351	0		0.299966	0		0.250142	0
	0.000532002	0		0.00272416	0		0.000896168	0		0.000342332	0		0.00103278	0		0.00393971	0		0.213681	0		0.209534	0		0.220127	0
	0.00501835	0		0.0124878	0		0.00866353	0		0.0152256	0		0.0112502	0		0.0128065	0		0.203774	0		0.203389	0		0.222016	0
	0.00104004	0		0.0033127	0		0.00443782	0		0.00696902	0		0.00205346	0		0.00368648	0		0.217852	0		0.245416	0		0.22443	0
	0.0165427	0		0.0353471	0		0.0130065	0		0.0239822	0		0.0179302	0		0.0210597	0		0.230443	0		0.250062	0		0.267441	0
	0.0205608	0		0.0328656	0		0.033921	0		0.0413346	0		0.0366878	0		0.0278936	0		0.347406	0		0.314892	0		0.379504	0
	0.00343189	0		0.00862529	0		0.00333035	0		0.00474176	0		0.00400542	0		0.0138021	0		0.276229	0		0.281933	0		0.284277	0
	0.057341	0		0.0524243	0		0.0476223	0		0.0535018	0		0.0648197	0		0.0444997	0		0.386094	0		0.358512	0		0.367995	0
	0.0129577	0		0.017012	0		0.0172011	0		0.00986684	0		0.0146677	0		0.00772515	0		0.218266	0		0.251229	0		0.259907	0
	0.0222805	0		0.0229952	0		0.012795	0		0.0119089	0		0.0161007	0		0.0255365	0		0.288129	0		0.302049	0		0.316933	0
	0.00564956	0		0.0184079	0		0.0109245	0		0.000401739	0		0.00525429	0		0.0184515	0		0.231231	0		0.222763	0		0.245617	0
	0.00153853	0		0.0044216	0		0.00313195	0		0.00661338	0		0.00298587	0		0.00137548	0		0.213153	0		0.213857	0		0.219874	0
	0.0386014	0		0.046128	0		0.0280358	0		0.0219747	0		0.0447268	0		0.0677059	0		0.37749	0		0.352497	0		0.367505	0
	0.00298683	0		0.0042997	0		0.00361537	0		0.00441783	0		0.00345665	0		0.00159043	0		0.232253	0		0.2533	0		0.224058	0
	0.0122681	0		0.0236908	0		0.0439366	0		0.0949787	0		0.0224006	0		0.0316613	0		0.334301	0		0.310856	0		0.353444	0
	0.000965084	0		0.00148771	0		0.00262695	0		0.00293381	0		0.0015195	0		0.00168858	0		0.201811	0		0.23067	0		0.224905	0
	0.00134046	0		0.0042133	0		0.00375394	0		0.00559163	0		0.00513446	0		0.00329284	0		0.228706	0		0.267132	0		0.239182	0
	0.00744986	0		0.0129807	0		0.00747903	0		0.00418784	0		0.00648851	0		0.0128999	0		0.337034	0		0.277555	0		0.334968	0
	0.00197418	0		0.00369828	0		0.00366263	0		0.00217508	0		0.00108109	0		0.00238926	0		0.211424	0		0.229625	0		0.247135	0
	0.000455574	0		0.00143976	0		0.00133846	0		0.00024237	0		0.000685357	0		0.00578753	0		0.2088	0		0.235302	0		0.227733	0
	0.000310861	0		0.00124581	0		0.00120611	0		0.0042338	0		0.000863889	0		0.00102465	0		0.199195	0		0.206618	0		0.226204	0
	0.0196903	0		0.0245987	0		0.0341369	0		0.0222929	0		0.0368877	0		0.029943	0		0.379073	0		0.316346	0		0.331275	0
	0.00641836	0		0.0152483	0		0.00994882	0		0.00451547	0		0.00581791	0		0.00788389	0		0.236791	0		0.240766	0		0.245559	0
	0.00058032	0		0.000669318	0		0.000736498	0		0.00288713	0		0.000747141	0		0.000886055	0		0.204611	0		0.219399	0		0.225361	0
	0.00175893	0		0.00964844	0		0.00936298	0		0.0194019	0		0.0101231	0		0.00280424	0		0.22818	0		0.254719	0		0.238881	0
	0.0257109	0		0.0835941	0		0.0838941	0		0.0620751	0		0.0762867	0		0.111408	0		0.494797	0		0.456923	0		0.463257	0
	0.00976167	0		0.0132187	0		0.00812983	0		0.0118672	0		0.00986547	0		0.00652916	0		0.311353	0		0.263726	0		0.296866	0
	0.000685411	0		0.00247237	0		0.00336742	0		0.000877146	0		0.00180073	0		0.00253202	0		0.229696	0		0.220356	0		0.222515	0
	0.0046593	0		0.0130523	0		0.00475358	0		0.00818546	0		0.00513567	0		0.00767648	0		0.242095	0		0.261353	0		0.278943	0
	0.0070287	0		0.0117475	0		0.00907368	0		0.0102512	0		0.010445	0		0.00583936	0		0.26611	0		0.257658	0		0.291827	0
	0.00447657	0		0.0101505	0		0.00830536	0		0.00441638	0		0.00665334	0		0.0100573	0		0.239057	0		0.235239	0		0.253128	0
	0.00975781	0		0.0176717	0		0.0179465	0		0.0115358	0		0.012459	0		0.0153216	0		0.399304	0		0.353384	0		0.356868	0
	0.00181518	0		0.0021699	0		0.00128244	0		0.000870621	0		0.000861841	0		0.00364043	0		0.221471	0		0.231814	0		0.226394	0
	0.00218769	0		0.00186641	0		0.00193522	0		0.000435495	0		0.00227778	0		0.00219945	0		0.209159	0		0.221383	0		0.222296	0
	0.00899583	0		0.0141017	0		0.00636289	0		0.00138161	0		0.00578361	0		0.00704662	0		0.221162	0		0.235187	0		0.228549	0
	0.00178712	0		0.00561731	0		0.00120984	0		0.00068709	0		0.00157987	0		0.00561725	0		0.219092	0		0.263964	0		0.245059	0
	0.000616255	0		0.00238035	0		0.001097	0		5.49509e-05	0		0.0011292	0		0.00154156	0		0.204792	0		0.208947	0		0.224753	0
	0.021816	0		0.0176828	0		0.0173061	0		0.0064671	0		0.0187279	0		0.027077	0		0.333707	0		0.372911	0		0.355276	0
	0.00199705	0		0.00641437	0		0.00540065	0		0.00267342	0		0.00277515	0		0.00867974	0		0.254504	0		0.257344	0		0.262108	0
	0.00326442	0		0.00864635	0		0.0085975	0		0.0521147	0		0.00995551	0		0.0112241	0		0.215512	0		0.26189	0		0.236352	0
	0.000678404	0		0.00139353	0		0.000909989	0		0.000253815	0		0.000830908	0		0.00599891	0		0.213248	0		0.239554	0		0.222944	0
	0.00162955	0		0.00189645	0		0.00188034	0		0.00511196	0		0.00165399	0		0.00113639	0		0.20699	0		0.237438	0		0.222454	0
	0.00250074	0		0.00937211	0		0.0054005	0		0.0195738	0		0.00369843	0		0.00587569	0		0.271599	0		0.23789	0		0.231785	0
	0.0164997	0		0.0360974	0		0.0287676	0		0.0592169	0		0.0172614	0		0.0313078	0		0.297489	0		0.329467	0		0.290242	0
	0.00799175	0		0.0408823	0		0.0397767	0		0.0549003	0		0.0338927	0		0.0344173	0		0.303921	0		0.326096	0		0.340116	0
	0.0189622	0		0.0677714	0		0.0129159	0		0.0261848	0		0.0113738	0		0.0197351	0		0.310699	0		0.372357	0		0.3428	0
	0.000395254	0		0.000465809	0		0.000377534	0		0.000396417	0		0.000440107	0		0.000683537	0		0.20336	0		0.223775	0		0.224988	0
	0.0049409	0		0.00819456	0		0.00745585	0		0.0180595	0		0.00717932	0		0.0142806	0		0.262381	0		0.236808	0		0.245442	0
	0.00185922	0		0.00278353	0		0.00156132	0		0.00248625	0		0.00103682	0		0.00205018	0		0.214809	0		0.220754	0		0.22442	0
	0.021472	0		0.0211106	0		0.0140009	0		0.0188475	0		0.0117541	0		0.0214019	0		0.328996	0		0.273569	0		0.260219	0
	0.0209948	0		0.0142188	0		0.0408176	0		0.0371492	0		0.0235813	0		0.0269941	0		0.238649	0		0.279797	0		0.26532	0
	0.029933	0		0.0188402	0		0.0254182	0		0.0378448	0		0.0226361	0		0.0139764	0		0.3261	0		0.312456	0		0.33289	0
	0.00499794	0		0.0123531	0		0.0103161	0		0.00538627	0		0.00580822	0		0.00976176	0		0.277314	0		0.237254	0		0.242095	0
	0.000810267	0		0.00273249	0		0.00139195	0		0.00235393	0		0.00101667	0		0.00155198	0		0.227564	0		0.242936	0		0.228543	0
	0.00886513	0		0.0137874	0		0.0131951	0		0.0354803	0		0.0129536	0		0.0181555	0		0.316134	0		0.243057	0		0.230263	0
	0.000764265	0		0.00423027	0		0.00381409	0		0.000456947	0		0.00182524	0		0.00628603	0		0.214518	0		0.235296	0		0.219952	0
	0.00400264	0		0.00573906	0		0.00925434	0		0.0222439	0		0.00557844	0		0.00433485	0		0.226093	0		0.250382	0		0.231387	0
	0.0069943	0		0.00721485	0		0.00385467	0		0.000739329	0		0.00415785	0		0.0119202	0		0.291503	0		0.291405	0		0.310949	0
	0.00526728	0		0.00488147	0		0.009118	0		0.0171668	0		0.00552301	0		0.00322993	0		0.23218	0		0.251097	0		0.259849	0
	0.00927564	0		0.0228214	0		0.0191906	0		0.0176066	0		0.0142592	0		0.0171609	0		0.323842	0		0.267809	0		0.298508	0
	0.00224662	0		0.00729209	0		0.00358893	0		0.0183053	0		0.00367333	0		0.0022805	0		0.195868	0		0.21536	0		0.221822	0
	0.000364958	0		0.000747519	0		0.000675731	0		0.00029162	0		0.000927754	0		0.000613263	0		0.206728	0		0.218689	0		0.224367	0
	0.0106284	0		0.0244888	0		0.0484265	0		0.0676818	0		0.0492943	0		0.0474545	0		0.340297	0		0.314432	0		0.333208	0
	0.000634439	0		0.00115258	0		0.000866566	0		0.00053834	0		0.000862159	0		0.000509583	0		0.203059	0		0.215645	0		0.222322	0
	0.00139804	0		0.0052786	0		0.00240444	0		0.00249734	0		0.00251539	0		0.00325311	0		0.238165	0		0.19965	0		0.217751	0
	0.0184778	0		0.0500945	0		0.0355774	0		0.0506354	0		0.031832	0		0.0438856	0		0.352991	0		0.329248	0		0.319403	0
	0.00299983	0		0.00544357	0		0.00852954	0		0.0157731	0		0.00567085	0		0.00665362	0		0.226197	0		0.240148	0		0.229479	0
	0.00257228	0		0.00916311	0		0.00484636	0		0.00100368	0		0.00718778	0		0.00562978	0		0.207868	0		0.229982	0		0.22039	0
	0.0223938	0		0.0434131	0		0.0141037	0		0.0504945	0		0.0202215	0		0.0582465	0		0.281706	0		0.269173	0		0.263323	0
	0.00567698	0		0.00800933	0		0.0061302	0		0.0053314	0		0.00465365	0		0.00559187	0		0.259186	0		0.258712	0		0.234338	0
	0.00955594	0		0.0110046	0		0.013651	0		0.0239755	0		0.0082665	0		0.0129962	0		0.223698	0		0.254949	0		0.231405	0
	0.00292391	0		0.00653344	0		0.00274674	0		0.00322514	0		0.00355413	0		0.00198417	0		0.23888	0		0.251105	0		0.270571	0
	0.00678965	0		0.0157532	0		0.0126025	0		0.0242363	0		0.00911616	0		0.0129831	0		0.304147	0		0.286742	0		0.289092	0
	0.000641982	0		0.0034624	0		0.000872658	0		0.000417933	0		0.00163386	0		0.00260503	0		0.208531	0		0.228642	0		0.224463	0
	0.0157322	0		0.0326941	0		0.0119821	0		0.0310477	0		0.0139519	0		0.00456376	0		0.321411	0		0.315235	0		0.282875	0
	0.00681332	0		0.00682722	0		0.00610555	0		0.00500607	0		0.00273026	0		0.00796282	0		0.244836	0		0.260129	0		0.277928	0
	0.00618668	0		0.0114832	0		0.00561715	0		0.015515	0		0.00621906	0		0.00951963	0		0.227695	0		0.245652	0		0.247901	0
	0.00269114	0		0.0133865	0		0.00611888	0		0.00273669	0		0.00485896	0		0.00702032	0		0.213884	0		0.209797	0		0.223127	0
	0.000637185	0		0.00158774	0		0.00146209	0		0.000432997	0		0.000715202	0		0.00129949	0		0.204146	0		0.232672	0		0.23181	0
	0.00140843	0		0.00485845	0		0.00344788	0		0.00610303	0		0.00277212	0		0.00272281	0		0.226901	0		0.237138	0		0.239133	0
	0.000894439	0		0.00336231	0		0.00090171	0		7.94181e-05	0		0.000764864	0		0.00237192	0		0.206619	0		0.206498	0		0.225872	0
	0.0194002	1		0.0196226	1		0.0130828	1		0.00661384	1		0.00813009	1		0.0113624	1		0.268707	1		0.245025	1		0.240847	1
	0.0120619	0		0.0285453	0		0.0200594	0		0.0383176	0		0.0250483	0		0.032255	0		0.290657	0		0.308113	0		0.256184	0
	0.000733657	0		0.00102747	0		0.00121786	0		0.000850955	0		0.00131438	0		0.0010251	0		0.199632	0		0.210226	0		0.221676	0
	0.0125812	0		0.0215311	0		0.0268597	0		0.0516749	0		0.0186696	0		0.0277157	0		0.340598	0		0.320558	0		0.319778	0
	0.00378616	0		0.00998522	0		0.00397089	0		0.00414309	0		0.00904757	0		0.00583367	0		0.237883	0		0.250508	0		0.243264	0
	0.00576051	0		0.0179229	0		0.00642892	0		0.00134849	0		0.00415051	0		0.0188199	0		0.268778	0		0.286474	0		0.2798	0
	0.0359039	0		0.0424174	0		0.0392129	0		0.0299771	0		0.0559377	0		0.0392023	0		0.295235	0		0.321696	0		0.355205	0
	0.00512302	0		0.011166	0		0.00705386	0		0.00241244	0		0.00591688	0		0.00604178	0		0.245527	0		0.23538	0		0.226901	0
	0.0147027	0		0.0131447	0		0.00880657	0		0.0485189	0		0.0139059	0		0.0203026	0		0.348962	0		0.324215	0		0.328117	0
	0.00497297	0		0.00589016	0		0.00308663	0		0.00824352	0		0.00203091	0		0.00936722	0		0.228999	0		0.223256	0		0.220762	0
	0.0191691	0		0.0266275	0		0.0246417	0		0.0606015	0		0.0234256	0		0.0221048	0		0.340553	0		0.31495	0		0.323299	0
	0.00187931	0		0.00397575	0		0.00321854	0		0.00110173	0		0.00258077	0		0.00221366	0		0.203391	0		0.222543	0		0.219938	0
	0.00815142	0		0.0190756	0		0.0167582	0		0.0552137	0		0.0248062	0		0.0289281	0		0.356456	0		0.315947	0		0.315477	0
	0.000666135	0		0.000756503	0		0.000840575	0		0.00140052	0		0.000606831	0		0.00138367	0		0.197791	0		0.215009	0		0.228498	0
	0.0074007	0		0.010793	0		0.00611657	0		0.00779601	0		0.00742632	0		0.00485289	0		0.256921	0		0.287547	0		0.30521	0
	0.00231396	0		0.00479745	0		0.00638706	0		0.00536364	0		0.0065977	0		0.0172596	0		0.272258	0		0.259041	0		0.25875	0
	0.00102179	0		0.00197351	0		0.00258693	0		0.00149837	0		0.0018706	0		0.00180766	0		0.209235	0		0.21751	0		0.222622	0
	0.000254262	0		0.00186899	0		0.00137183	0		0.000256956	0		0.000975338	0		0.00179912	0		0.213558	0		0.209344	0		0.223741	0
	0.000468289	0		0.00170645	0		0.000764711	0		0.00178797	0		0.000740645	0		0.00200022	0		0.207131	0		0.217015	0		0.22206	0
	0.00159144	0		0.00863659	0		0.00291071	0		0.0100023	0		0.00267227	0		0.00382378	0		0.215665	0		0.233186	0		0.22565	0
	0.0527389	0		0.0775948	0		0.0444519	0		0.0453897	0		0.0456926	0		0.0559115	0		0.405906	0		0.394359	0		0.423161	0
	0.00256702	0		0.00918651	0		0.0152726	0		0.0158231	0		0.020321	0		0.00324107	0		0.205808	0		0.206802	0		0.220764	0
	0.000990832	0		0.00142372	0		0.000855901	0		0.000577642	0		0.000982739	0		0.00148958	0		0.208231	0		0.225116	0		0.227948	0
	0.00391893	0		0.00553534	0		0.00184052	0		0.0023013	0		0.00369836	0		0.00451667	0		0.228157	0		0.238733	0		0.222145	0
	0.000650142	0		0.00304056	0		0.00175393	0		0.00723349	0		0.00185715	0		0.00195722	0		0.247595	0		0.233861	0		0.252855	0
	0.00296206	0		0.0118445	0		0.00537251	0		0.0105793	0		0.004664	0		0.00493582	0		0.242561	0		0.248183	0		0.234195	0
	0.000688332	0		0.00494764	0		0.00100598	0		0.000364789	0		0.0011632	0		0.00481762	0		0.213673	0		0.211947	0		0.220783	0
	0.0150979	0		0.04017	0		0.00808128	0		0.00260279	0		0.00978222	0		0.0139012	0		0.307196	0		0.314877	0		0.317528	0
	0.00422565	0		0.0246152	0		0.00709555	0		0.0140945	0		0.0118418	0		0.0259902	0		0.29544	0		0.298778	0		0.275002	0
	0.000331576	0		0.000883862	0		0.00145724	0		0.00322075	0		0.00125646	0		0.00140048	0		0.207213	0		0.216917	0		0.226493	0
	0.00805149	0		0.0243934	0		0.00585076	0		0.00681186	0		0.00404313	0		0.0284699	0		0.298909	0		0.298696	0		0.311177	0
	0.0155125	0		0.01999	0		0.041922	0		0.0105474	0		0.0214697	0		0.017743	0		0.338944	0		0.299473	0		0.307329	0
	0.000320959	0		0.00184505	0		0.00129331	0		0.000852366	0		0.000659457	0		0.00212927	0		0.205624	0		0.204732	0		0.217531	0
	0.0106135	0		0.0132147	0		0.0216497	0		0.0137089	0		0.0232884	0		0.0193364	0		0.336706	0		0.328249	0		0.35303	0
	0.0940181	0		0.103336	0		0.0580559	0		0.0334618	0		0.0694121	0		0.0662291	0		0.373554	0		0.425608	0		0.436005	0
	0.00597194	0		0.010999	0		0.00605884	0		0.00366684	0		0.00481796	0		0.0106349	0		0.23124	0		0.254613	0		0.258646	0
	0.00190699	0		0.00731612	0		0.00274833	0		0.00722454	0		0.00534231	0		0.0019701	0		0.255171	0		0.241932	0		0.23619	0
	0.00480908	0		0.0200257	0		0.00679106	0		0.0446012	0		0.00723297	0		0.00823608	0		0.262138	0		0.26508	0		0.237612	0
	0.00191764	0		0.00443713	0		0.00455919	0		0.00281605	0		0.00429921	0		0.0106125	0		0.226421	0		0.228218	0		0.23239	0
	0.0042363	0		0.0058659	0		0.00530275	0		0.0114588	0		0.00293999	0		0.00327574	0		0.233177	0		0.229454	0		0.22789	0
	0.000660231	0		0.00112296	0		0.00177203	0		0.000310776	0		0.00057504	0		0.00142386	0		0.212903	0		0.215665	0		0.222315	0
	0.0199311	0		0.0297264	0		0.0272747	0		0.00436395	0		0.0252558	0		0.023786	0		0.304886	0		0.351268	0		0.371552	0
	0.000109286	0		0.000326943	0		0.000720642	0		0.00179864	0		0.000456367	0		0.000695984	0		0.197385	0		0.21227	0		0.224832	0
	0.00184598	0		0.00100309	0		0.00111523	0		0.00407912	0		0.00129161	0		0.00253922	0		0.203676	0		0.224045	0		0.221373	0
	0.0121165	0		0.0238554	0		0.0189234	0		0.0333663	0		0.00945167	0		0.0232107	0		0.348289	0		0.389842	0		0.377025	0
	0.0197906	0		0.0309206	0		0.0359299	0		0.0246267	0		0.0271489	0		0.048945	0		0.272692	0		0.299952	0		0.307887	0
	0.000926517	0		0.00450726	0		0.00151882	0		0.000779563	0		0.00114298	0		0.0035348	0		0.211212	0		0.21529	0		0.222859	0
	0.0162732	0		0.0140425	0		0.0189866	0		0.0811661	0		0.00912846	0		0.0167566	0		0.32033	0		0.260292	0		0.258634	0
	0.00773009	0		0.0150476	0		0.0101167	0		0.0206782	0		0.0132867	0		0.017195	0		0.300383	0		0.337343	0		0.296976	0
	0.000318958	0		0.000925701	0		0.00116378	0		0.000282746	0		0.000941348	0		0.00296046	0		0.198777	0		0.217619	0		0.224994	0
	0.00928725	0		0.00782847	0		0.0154581	0		0.0124526	0		0.015484	0		0.00486715	0		0.206986	0		0.228877	0		0.220145	0
	0.00190418	0		0.00427115	0		0.00175068	0		0.00135133	0		0.00245221	0		0.00311563	0		0.232262	0		0.216698	0		0.224749	0
	0.00365866	0		0.00619216	0		0.00138487	0		0.00103581	0		0.00160945	0		0.0150752	0		0.249218	0		0.267746	0		0.278195	0
	0.00384666	0		0.00542956	0		0.00291115	0		0.00745904	0		0.0022795	0		0.00342869	0		0.204871	0		0.220727	0		0.219148	0
	0.00803294	0		0.0107321	0		0.0117132	0		0.0095056	0		0.00617705	0		0.0110325	0		0.264109	0		0.239224	0		0.249635	0
	0.00228967	0		0.00817218	0		0.00962258	0		0.0137875	0		0.00637018	0		0.011214	0		0.274877	0		0.271741	0		0.298846	0
	0.0295118	0		0.0463189	0		0.02552	0		0.0200758	0		0.0341977	0		0.0291419	0		0.266912	0		0.346467	0		0.365067	0
	0.0111939	0		0.0337627	0		0.0187959	0		0.0740874	0		0.0143357	0		0.0433185	0		0.268729	0		0.319004	0		0.252492	0
	0.00189032	0		0.00976301	0		0.00243159	0		0.000681765	0		0.00340613	0		0.00656088	0		0.280247	0		0.255777	0		0.268259	0
	0.00177417	0		0.00450293	0		0.00203452	0		0.0019982	0		0.0015423	0		0.0046204	0		0.220392	0		0.246687	0		0.236644	0
	0.000172083	0		0.000439086	0		0.000838788	0		0.00178394	0		0.000687742	0		0.00169397	0		0.204492	0		0.20878	0		0.222279	0
	0.00413272	0		0.00988291	0		0.00424038	0		0.0244243	0		0.00501972	0		0.00672406	0		0.245551	0		0.2262	0		0.23034	0
	0.000943937	0		0.00378015	0		0.00155809	0		0.00219187	0		0.00131423	0		0.00242708	0		0.207787	0		0.210425	0		0.220588	0
	0.00186145	0		0.00807663	0		0.00628633	0		0.0447451	0		0.00968659	0		0.0220707	0		0.233859	0		0.259292	0		0.270974	0
	0.00384041	0		0.0131447	0		0.00409204	0		0.00271868	0		0.0030449	0		0.00504605	0		0.250076	0		0.256091	0		0.247944	0
	0.00166051	0		0.0103154	0		0.00276415	0		0.00258793	0		0.00243489	0		0.00652127	0		0.219204	0		0.212576	0		0.221988	0
	0.00978338	1		0.0195697	1		0.0205386	1		0.0373603	1		0.0241118	1		0.0138319	1		0.339955	1		0.322572	1		0.325506	1
	0.00608042	0		0.0168657	0		0.010212	0		0.0180863	0		0.0111397	0		0.011047	0		0.269336	0		0.261133	0		0.284166	0
	0.000609163	0		0.00166698	0		0.00155095	0		0.00192206	0		0.00131796	0		0.000988203	0		0.199088	0		0.215934	0		0.218083	0
	0.0206141	0		0.018586	0		0.00611591	0		0.0168144	0		0.0164792	0		0.0178259	0		0.313474	0		0.269012	0		0.257084	0
	0.0030053	0		0.00929338	0		0.00949176	0		0.00566943	0		0.0129913	0		0.013607	0		0.258532	0		0.26002	0		0.268952	0
	0.00336375	0		0.0184475	0		0.0044303	0		0.000305624	0		0.00294746	0		0.0129041	0		0.255989	0		0.296558	0		0.260603	0
	0.00384981	0		0.0115249	0		0.0181503	0		0.0358396	0		0.0138548	0		0.0160146	0		0.215273	0		0.225616	0		0.232585	0
	0.00253695	0		0.0139554	0		0.00563085	0		0.0410205	0		0.0051218	0		0.0160259	0		0.258305	0		0.276807	0		0.223137	0
	0.000347182	0		0.0010086	0		0.00180987	0		0.00250851	0		0.000847867	0		0.00103096	0		0.200689	0		0.224522	0		0.228855	0
	0.00605716	0		0.00553941	0		0.0045458	0		0.00758337	0		0.00544123	0		0.00282641	0		0.262508	0		0.25876	0		0.256708	0
	0.00406359	0		0.0132011	0		0.0137872	0		0.0219357	0		0.0152392	0		0.0174937	0		0.309571	0		0.358033	0		0.305471	0
	0.000286763	0		0.000727518	0		0.000433763	0		0.000495154	0		0.000520333	0		0.00133395	0		0.201231	0		0.21549	0		0.220653	0
	0.000369975	0		0.00230675	0		0.00128484	0		0.000166961	0		0.000940527	0		0.00158432	0		0.206709	0		0.214564	0		0.217172	0
	0.000384064	0		0.00063622	0		0.000436334	0		9.71043e-05	0		0.000430291	0		0.00174032	0		0.197557	0		0.212067	0		0.219418	0
	0.0222958	0		0.0313018	0		0.018562	0		0.0170355	0		0.0164085	0		0.0145485	0		0.305919	0		0.295221	0		0.305687	0
	0.00860876	0		0.0185745	0		0.020989	0		0.0301173	0		0.00908909	0		0.0236405	0		0.350405	0		0.2979	0		0.307062	0
	0.0444833	0		0.0649923	0		0.0562743	0		0.0506741	0		0.0627888	0		0.0877204	0		0.370975	0		0.381679	0		0.385427	0
	0.00148422	0		0.00760447	0		0.00336975	0		0.000164087	0		0.0030699	0		0.00516172	0		0.210663	0		0.212614	0		0.222634	0
	0.000592419	0		0.00450845	0		0.00141746	0		0.000466563	0		0.00170862	0		0.00298168	0		0.212327	0		0.229348	0		0.227642	0
	0.0113226	0		0.0136736	0		0.00580528	0		0.00763653	0		0.013295	0		0.0268733	0		0.271952	0		0.263642	0		0.282127	0
	0.00437726	0		0.00412307	0		0.00453982	0		0.0030812	0		0.0035807	0		0.00200464	0		0.247446	0		0.263114	0		0.258693	0
	0.000374519	0		0.000619745	0		0.00105619	0		0.00061655	0		0.000963767	0		0.0012631	0		0.202316	0		0.21519	0		0.218094	0
	0.00123334	0		0.00274121	0		0.00140262	0		0.0013773	0		0.00164166	0		0.000916608	0		0.218004	0		0.22958	0		0.227613	0
	0.0014854	0		0.00365871	0		0.00131199	0		0.000548774	0		0.00134277	0		0.00266274	0		0.217592	0		0.214917	0		0.223636	0
	0.00278452	0		0.00620665	0		0.0141333	0		0.113555	0		0.00276019	0		0.0107111	0		0.273664	0		0.240533	0		0.229636	0
	0.000536541	0		0.00104573	0		0.000774666	0		0.000234677	0		0.000813849	0		0.00166888	0		0.194779	0		0.215158	0		0.231458	0
	0.00218114	0		0.00762959	0		0.00162103	0		0.00823401	0		0.00207113	0		0.00386272	0		0.215165	0		0.234753	0		0.233712	0
	0.00097505	0		0.0045926	0		0.00277721	0		0.00195716	0		0.00422024	0		0.00425747	0		0.231091	0		0.246538	0		0.256835	0
	0.00583839	0		0.0201738	0		0.00798174	0		0.0276949	0		0.0149634	0		0.0117579	0		0.278472	0		0.256941	0		0.25278	0
	0.0399379	0		0.051698	0		0.0476374	0		0.0173419	0		0.0550529	0		0.0590127	0		0.420995	0		0.406965	0		0.431783	0
	0.00300165	0		0.0132269	0		0.00803259	0		0.000902485	0		0.00603093	0		0.00870255	0		0.205556	0		0.217851	0		0.219823	0
	0.0029518	0		0.00747644	0		0.00796972	0		0.00111291	0		0.00366634	0		0.00314415	0		0.224058	0		0.23111	0		0.245382	0
	0.0101676	0		0.0142446	0		0.00937228	0		0.00813963	0		0.0137912	0		0.0135927	0		0.327262	0		0.275202	0		0.275267	0
	0.00433231	0		0.00695175	0		0.00734274	0		0.00527671	0		0.007409	0		0.00416487	0		0.296845	0		0.268667	0		0.277948	0
	0.000467304	0		0.000956288	0		0.00150784	0		0.00354575	0		0.000498262	0		0.000788438	0		0.203437	0		0.206663	0		0.244281	0
	0.000937875	0		0.00426919	0		0.00363366	0		0.00597004	0		0.00245847	0		0.0047984	0		0.265029	0		0.235525	0		0.230541	0
	0.00073377	0		0.00182983	0		0.00178093	0		0.000584067	0		0.000748344	0		0.00133172	0		0.203405	0		0.218703	0		0.22061	0
	0.023521	0		0.0480547	0		0.0158559	0		0.027607	0		0.0110616	0		0.0159368	0		0.263771	0		0.322119	0		0.29257	0
	0.00068606	0		0.00419086	0		0.00307083	0		0.0092544	0		0.00364434	0		0.00301143	0		0.206338	0		0.209617	0		0.223853	0
	0.000735483	0		0.00232778	0		0.00293306	0		0.00115819	0		0.00133163	0		0.00390642	0		0.214596	0		0.240825	0		0.22497	0
	0.000286967	0		0.000637716	0		0.000762129	0		0.00014557	0		0.000503738	0		0.00187348	0		0.206367	0		0.22258	0		0.222113	0
	0.000428913	0		0.0046227	0		0.00175708	0		0.000406902	0		0.00265613	0		0.00829922	0		0.228947	0		0.2345	0		0.236076	0
	0.0445465	0		0.0696867	0		0.0470175	0		0.0454021	0		0.0425485	0		0.0812288	0		0.419202	0		0.407812	0		0.456777	0
	0.00524658	0		0.0121055	0		0.0106351	0		0.0130751	0		0.00786288	0		0.0148077	0		0.288185	0		0.306062	0		0.294194	0
	0.0244564	0		0.0370667	0		0.0312993	0		0.0335959	0		0.0227746	0		0.0397811	0		0.354417	0		0.311763	0		0.305547	0
	0.00131954	0		0.00336933	0		0.00199183	0		0.00161813	0		0.0011744	0		0.00239517	0		0.213998	0		0.224978	0		0.226111	0
	0.000526792	0		0.00132851	0		0.00120467	0		0.00411177	0		0.00144466	0		0.00246171	0		0.202743	0		0.202523	0		0.224221	0
	0.0048198	0		0.011387	0		0.00904338	0		0.0165636	0		0.0104177	0		0.0111047	0		0.211043	0		0.201313	0		0.223983	0
	0.00808405	0		0.0116525	0		0.00875368	0		0.0136225	0		0.00648391	0		0.00517588	0		0.243127	0		0.260435	0		0.250026	0
	0.00160131	0		0.00803369	0		0.00549938	0		0.0202838	0		0.00473179	0		0.00671683	0		0.262134	0		0.21818	0		0.222548	0
	0.00815523	0		0.0128807	0		0.0053127	0		0.00800273	0		0.00610179	0		0.00437292	0		0.239075	0		0.263314	0		0.256971	0
	0.00116359	0		0.00249418	0		0.00149534	0		0.00637759	0		0.00135444	0		0.00320073	0		0.210998	0		0.231537	0		0.231371	0
	0.00484397	0		0.00680288	0		0.00378317	0		0.0071807	0		0.00445887	0		0.00240436	0		0.251781	0		0.270105	0		0.278301	0
	0.0467376	0		0.088852	0		0.0354855	0		0.0698513	0		0.0337885	0		0.0877793	0		0.37408	0		0.418203	0		0.407348	0
	0.00122891	0		0.00267201	0		0.00112132	0		0.00417893	0		0.0017538	0		0.00280449	0		0.207088	0		0.20739	0		0.219132	0
	0.00103977	0		0.0062442	0		0.00373096	0		0.00195786	0		0.00355098	0		0.00768187	0		0.257546	0		0.237708	0		0.251352	0
	0.00352723	1		0.0131544	1		0.00557121	1		0.0135311	1		0.0126945	1		0.00876673	1		0.268995	1		0.266902	1		0.258615	1
	0.0186668	0		0.0394722	0		0.0290035	0		0.0631067	0		0.0225125	0		0.0444847	0		0.330518	0		0.304391	0		0.294814	0
	0.00220506	0		0.0059257	0		0.00374319	0		0.0104894	0		0.00329298	0		0.00740871	0		0.266555	0		0.248207	0		0.241801	0
	0.00915942	0		0.0195591	0		0.0356316	0		0.069765	0		0.0314217	0		0.0265994	0		0.274036	0		0.304581	0		0.288976	0
	0.00377883	0		0.00874335	0		0.00852545	0		0.00992389	0		0.00697737	0		0.0078925	0		0.290962	0		0.271802	0		0.278315	0
	0.000680972	0		0.000667894	0		0.000764454	0		0.00113916	0		0.000700032	0		0.00311062	0		0.224674	0		0.219486	0		0.222822	0
	0.0102719	0		0.0154017	0		0.00974284	0		0.0473949	0		0.0119839	0		0.0296773	0		0.334172	0		0.310233	0		0.292274	0
	0.00504594	0		0.0173237	0		0.00491517	0		0.00254094	0		0.00829417	0		0.0131216	0		0.254762	0		0.235965	0		0.269598	0
	0.00744797	0		0.00809452	0		0.00853688	0		0.00985929	0		0.00793372	0		0.0147891	0		0.249889	0		0.258395	0		0.27625	0
	0.00129616	0		0.00261787	0		0.0024685	0		0.00561293	0		0.00157456	0		0.00170248	0		0.209875	0		0.216399	0		0.223108	0
	0.00945497	0		0.00725484	0		0.00475549	0		0.0316079	0		0.0176709	0		0.0135823	0		0.291218	0		0.288805	0		0.262912	0
	0.00976963	0		0.0251956	0		0.0117803	0		0.045859	0		0.00762987	0		0.012548	0		0.271773	0		0.282744	0		0.270603	0
	0.0190779	0		0.0154325	0		0.00998117	0		0.0061005	0		0.00868276	0		0.0301643	0		0.310834	0		0.322667	0		0.340209	0
	0.00235776	0		0.00373546	0		0.00190232	0		0.00211323	0		0.00221302	0		0.00255505	0		0.234068	0		0.230034	0		0.234773	0
	0.000347627	0		0.00128381	0		0.000847736	0		0.000462136	0		0.000593338	0		0.000671736	0		0.196341	0		0.210724	0		0.220996	0
	0.0172166	0		0.0262097	0		0.0370557	0		0.0142752	0		0.0216841	0		0.0348517	0		0.344487	0		0.347999	0		0.354123	0
	0.00910983	0		0.0157234	0		0.0214633	0		0.00650424	0		0.0183062	0		0.0175239	0		0.25848	0		0.266527	0		0.280184	0
	0.00140028	0		0.00430127	0		0.00537373	0		0.00478422	0		0.00309173	0		0.00399867	0		0.220645	0		0.238585	0		0.22969	0
	0.00110462	0		0.00103616	0		0.000980831	0		0.000351368	0		0.00258253	0		0.00312638	0		0.200036	0		0.223805	0		0.224761	0
	0.000534014	0		0.00162712	0		0.000612176	0		0.00256363	0		0.000941253	0		0.000841466	0		0.201802	0		0.228781	0		0.219802	0
	0.00341117	0		0.00570435	0		0.00507897	0		0.00947997	0		0.00328288	0		0.00939509	0		0.270958	0		0.257348	0		0.269851	0
	0.00386926	0		0.00676796	0		0.00427078	0		0.00893978	0		0.00551882	0		0.00509784	0		0.244009	0		0.251622	0		0.236464	0
	0.00863129	0		0.0132241	0		0.00253592	0		0.00405222	0		0.00287218	0		0.00999622	0		0.283939	0		0.317719	0		0.291944	0
	0.00603471	0		0.00763475	0		0.0186625	0		0.0189363	0		0.00948849	0		0.0120202	0		0.221622	0		0.224297	0		0.226789	0
	0.00767735	0		0.0125381	0		0.00848408	0		0.004412	0		0.0109429	0		0.00821205	0		0.265171	0		0.289082	0		0.302691	0
	0.0362785	0		0.0276824	0		0.0195544	0		0.0630492	0		0.0108509	0		0.0447167	0		0.270007	0		0.315993	0		0.324029	0
	0.0322991	0		0.0260445	0		0.0294105	0		0.0360483	0		0.0293714	0		0.0325491	0		0.31948	0		0.313998	0		0.337234	0
	0.00440683	0		0.00694882	0		0.00680276	0		0.0101379	0		0.0093657	0		0.00501338	0		0.227366	0		0.276551	0		0.270634	0
	0.00153601	0		0.00661434	0		0.00896844	0		0.00995563	0		0.00576132	0		0.0129298	0		0.289968	0		0.288038	0		0.284098	0
	0.0117976	0		0.0171974	0		0.0105294	0		0.0506014	0		0.0134669	0		0.0189478	0		0.30046	0		0.296422	0		0.288258	0
	0.00400785	0		0.0138535	0		0.0110217	0		0.0174041	0		0.00881998	0		0.0088818	0		0.245371	0		0.23383	0		0.256431	0
	0.019112	0		0.0386339	0		0.0208119	0		0.0381712	0		0.0229212	0		0.0240095	0		0.355588	0		0.322922	0		0.322049	0
	0.00472182	0		0.00888675	0		0.0053261	0		0.00335824	0		0.0044057	0		0.0025184	0		0.24585	0		0.236634	0		0.244138	0
	0.00133215	0		0.00440792	0		0.00331309	0		0.00260842	0		0.00312364	0		0.00205728	0		0.276087	0		0.258644	0		0.2662	0
	0.00208306	0		0.00844894	0		0.00406802	0		0.00230008	0		0.00373295	0		0.00611697	0		0.22241	0		0.23755	0		0.237036	0
	0.00141081	0		0.00718212	0		0.00534557	0		0.00112289	0		0.0030244	0		0.00680893	0		0.223229	0		0.23653	0		0.234511	0
	0.000296185	0		0.000258874	0		0.000657118	0		0.000249423	0		0.000925034	0		0.0014522	0		0.205786	0		0.21793	0		0.223146	0
	0.000597089	0		0.00180663	0		0.00132421	0		0.00329195	0		0.00145487	0		0.00205348	0		0.200137	0		0.200418	0		0.220252	0
	0.0169503	0		0.0254027	0		0.0202356	0		0.027105	0		0.040215	0		0.0421931	0		0.333201	0		0.294817	0		0.358431	0
	0.00969017	0		0.0165209	0		0.00511941	0		0.00110574	0		0.00267385	0		0.0161255	0		0.263852	0		0.254954	0		0.270578	0
	0.00862981	0		0.0109969	0		0.0101227	0		0.00812155	0		0.0138695	0		0.0130219	0		0.271579	0		0.284048	0		0.3086	0
	0.00152829	0		0.00237941	0		0.00314485	0		0.00537874	0		0.00216217	0		0.0013922	0		0.220446	0		0.235347	0		0.231594	0
	0.00261402	0		0.00193476	0		0.00336395	0		0.048875	0		0.00781923	0		0.0159423	0		0.233821	0		0.253625	0		0.242207	0
	0.00381488	0		0.00682139	0		0.00534698	0		0.00288882	0		0.00243627	0		0.00249118	0		0.235823	0		0.282424	0		0.244797	0
	0.000227782	0		0.0007915	0		0.000717272	0		0.00297212	0		0.000289145	0		0.0022152	0		0.209386	0		0.214185	0		0.224194	0
	0.00309635	0		0.00634228	0		0.00458185	0		0.00203168	0		0.00432365	0		0.00552161	0		0.250954	0		0.23103	0		0.236599	0
	0.00526582	0		0.0114651	0		0.00414027	0		0.00658745	0		0.00295932	0		0.00795505	0		0.209361	0		0.230265	0		0.243848	0
	0.00524014	0		0.0119637	0		0.00221046	0		0.000157686	0		0.00316318	0		0.00491175	0		0.206434	0		0.207708	0		0.223695	0
	0.00113623	0		0.00231649	0		0.00151082	0		0.000751421	0		0.000941748	0		0.00609199	0		0.270941	0		0.234245	0		0.2572	0
	0.0036555	0		0.00706473	0		0.00551414	0		0.0145556	0		0.00709244	0		0.00413454	0		0.244673	0		0.26911	0		0.246259	0
	0.0121217	0		0.0198798	0		0.0363829	0		0.0573729	0		0.0216	0		0.0207755	0		0.243409	0		0.259057	0		0.255826	0
	0.0101961	1		0.0158687	1		0.0251409	1		0.0271119	1		0.0211527	1		0.0286175	1		0.329129	1		0.32767	1		0.323591	1
	0.0396991	0		0.0624981	0		0.051729	0		0.0430466	0		0.0296259	0		0.0236063	0		0.365555	0		0.343457	0		0.364688	0
	0.00660579	0		0.00920863	0		0.0190866	0		0.0520575	0		0.00721884	0		0.0112432	0		0.248701	0		0.235848	0		0.252635	0
	0.0028169	0		0.00463936	0		0.00159422	0		0.00243499	0		0.00241825	0		0.00311957	0		0.223149	0		0.265011	0		0.244012	0
	0.000495962	0		0.00239546	0		0.0011019	0		0.00248881	0		0.0009582	0		0.00421463	0		0.220697	0		0.208599	0		0.221552	0
	0.0439756	1		0.0516909	1		0.0398319	1		0.0683937	1		0.0394924	1		0.113835	1		0.293686	1		0.399548	1		0.392134	1
	0.000640392	0		0.0019353	0		0.00065723	0		5.48046e-05	0		0.000763109	0		0.00197832	0		0.21105	0		0.232258	0		0.222894	0
	0.00181902	0		0.00854553	0		0.00774806	0		0.00495055	0		0.00424015	0		0.0110529	0		0.210775	0		0.251819	0		0.252243	0
	0.00148945	0		0.00272244	0		0.00226668	0		0.0012003	0		0.00148916	0		0.00072037	0		0.200235	0		0.22049	0		0.22032	0
	0.00425308	0		0.0121821	0		0.0043822	0		0.0116798	0		0.00351611	0		0.00317379	0		0.261296	0		0.223015	0		0.225536	0
	0.00501639	0		0.0206537	0		0.0141287	0		0.0342995	0		0.0053509	0		0.0185426	0		0.218331	0		0.241792	0		0.222435	0
	0.00589095	0		0.0117941	0		0.00882506	0		0.0150408	0		0.0115918	0		0.0178403	0		0.317925	0		0.268399	0		0.275759	0
	0.0009228	0		0.00173744	0		0.0042939	0		0.00550372	0		0.00217891	0		0.00394099	0		0.219292	0		0.22592	0		0.217577	0
	0.00076666	0		0.0012933	0		0.00117218	0		0.000982613	0		0.0013529	0		0.00403946	0		0.209489	0		0.245469	0		0.230415	0
	0.00208041	0		0.00255286	0		0.00169079	0		0.00372491	0		0.00157737	0		0.00236233	0		0.205195	0		0.242258	0		0.231555	0
	0.00251375	0		0.00368655	0		0.00384173	0		0.00153895	0		0.00450234	0		0.00403344	0		0.203648	0		0.228518	0		0.219631	0
	0.000769023	0		0.00206058	0		0.00144327	0		0.00030463	0		0.000977703	0		0.00128505	0		0.202018	0		0.20826	0		0.22047	0
	0.00441252	0		0.0110914	0		0.00353284	0		0.0201216	0		0.00346236	0		0.0131527	0		0.259545	0		0.252477	0		0.263972	0
	0.00489243	0		0.00995948	0		0.0033125	0		0.00107237	0		0.00176742	0		0.00680725	0		0.271605	0		0.274128	0		0.282175	0
	0.00239042	0		0.0022687	0		0.00206659	0		0.00112547	0		0.00124206	0		0.0015653	0		0.208424	0		0.235407	0		0.233912	0
	0.00731435	0		0.0177872	0		0.0109238	0		0.00790853	0		0.0107469	0		0.0126249	0		0.255577	0		0.255481	0		0.259939	0
	0.00639946	0		0.0190272	0		0.0126712	0		0.0354454	0		0.00797738	0		0.0165538	0		0.262377	0		0.239966	0		0.249804	0
	0.000161341	0		0.000647427	0		0.000610543	0		0.00116651	0		0.000603585	0		0.00118292	0		0.214093	0		0.237042	0		0.226595	0
	0.00561473	0		0.012694	0		0.00516175	0		0.00336156	0		0.00484673	0		0.00528912	0		0.235702	0		0.263845	0		0.242439	0
	0.00912138	0		0.0122805	0		0.0198971	0		0.0230089	0		0.0213228	0		0.0127374	0		0.268006	0		0.252384	0		0.270736	0
	0.000442601	0		0.001021	0		0.000504977	0		0.000266839	0		0.000749587	0		0.000701046	0		0.198872	0		0.204098	0		0.222175	0
	0.00179924	0		0.00256426	0		0.00458863	0		0.00959242	0		0.00496167	0		0.00609697	0		0.270386	0		0.223905	0		0.226034	0
	0.00101969	0		0.00279175	0		0.00127138	0		0.00254223	0		0.00137663	0		0.00195177	0		0.205871	0		0.201447	0		0.234165	0
	0.030798	0		0.0315092	0		0.0256498	0		0.0101869	0		0.0314792	0		0.0254715	0		0.308255	0		0.338947	0		0.326345	0
	0.0109444	0		0.0126826	0		0.0140657	0		0.0192371	0		0.0169028	0		0.0132324	0		0.247141	0		0.273186	0		0.281626	0
	0.00218692	0		0.00311136	0		0.00148416	0		0.000355536	0		0.00121895	0		0.00188802	0		0.210671	0		0.21885	0		0.229287	0
	0.00207533	0		0.00322133	0		0.00330259	0		0.0143989	0		0.00300528	0		0.00316227	0		0.214885	0		0.224277	0		0.223002	0
	0.25695	0		0.163426	0		0.0951651	0		0.102961	0		0.118039	0		0.139438	0		0.479689	0		0.442788	0		0.435881	0
	0.0112173	0		0.00392213	0		0.00752552	0		0.00825118	0		0.00610282	0		0.00201937	0		0.226986	0		0.264645	0		0.239383	0
	0.00309367	0		0.00820351	0		0.0101717	0		0.034427	0		0.0116078	0		0.0128592	0		0.281582	0		0.28486	0		0.268661	0
	0.00197719	0		0.00576446	0		0.00294395	0		0.00603527	0		0.00231668	0		0.0034905	0		0.222068	0		0.220074	0		0.227811	0
	0.0296214	0		0.0232587	0		0.0102469	0		0.0322896	0		0.0298223	0		0.0159086	0		0.281965	0		0.272521	0		0.271773	0
	0.00319363	0		0.0050158	0		0.00491045	0		0.00219826	0		0.00334522	0		0.0134355	0		0.237051	0		0.265334	0		0.242206	0
	0.00231055	0		0.00255317	0		0.00345487	0		0.00216007	0		0.0010081	0		0.00278602	0		0.213259	0		0.227832	0		0.244504	0
	0.00230339	0		0.00350834	0		0.00210551	0		0.000317731	0		0.00223588	0		0.0059265	0		0.215224	0		0.218453	0		0.230769	0
	0.000567957	0		0.000805785	0		0.00154347	0		0.00233566	0		0.000918705	0		0.00201355	0		0.211831	0		0.223851	0		0.227475	0
	0.000995048	0		0.00401267	0		0.00962023	0		0.00293378	0		0.00843462	0		0.00987589	0		0.221386	0		0.252583	0		0.251107	0
	0.00576618	0		0.022011	0		0.00427061	0		0.0247197	0		0.005855	0		0.0166268	0		0.240712	0		0.265876	0		0.261371	0
	0.00314547	0		0.0104174	0		0.00724546	0		0.0131629	0		0.00719019	0		0.00964866	0		0.211564	0		0.215714	0		0.220394	0
	0.000246957	0		0.00110616	0		0.00155124	0		0.000237741	0		0.00104623	0		0.00172021	0		0.204282	0		0.208833	0		0.218349	0
	0.0348678	0		0.047205	0		0.0669017	0		0.0568349	0		0.0221832	0		0.0629145	0		0.265598	0		0.392741	0		0.375171	0
	0.00583636	0		0.00765358	0		0.00271933	0		0.00914068	0		0.00364504	0		0.00292136	0		0.214625	0		0.216589	0		0.222614	0
	0.00529355	0		0.015166	0		0.0192411	0		0.0104392	0		0.0165032	0		0.0115361	0		0.292385	0		0.263639	0		0.28467	0
	0.028754	0		0.0430555	0		0.0176874	0		0.0648288	0		0.0120267	0		0.0394134	0		0.437711	0		0.399906	0		0.418588	0
	0.00149928	0		0.00360002	0		0.00251657	0		0.00328035	0		0.00163914	0		0.00276667	0		0.233382	0		0.252226	0		0.231517	0
	0.00067925	0		0.000925653	0		0.00206454	0		0.00317325	0		0.00095228	0		0.00287349	0		0.21605	0		0.231077	0		0.226286	0
	0.000553124	0		0.00104403	0		0.00202447	0		0.0053274	0		0.00130124	0		0.00073713	0		0.197765	0		0.210218	0		0.219758	0
	0.00205638	0		0.00570828	0		0.00503356	0		0.00044152	0		0.00309108	0		0.00275316	0		0.205407	0		0.215499	0		0.227903	0
	0.00258295	0		0.00726401	0		0.00433868	0		0.00444726	0		0.00386515	0		0.0131967	0		0.234761	0		0.285188	0		0.253098	0
	0.0724722	0		0.0764009	0		0.0778255	0		0.0661311	0		0.0963711	0		0.0615259	0		0.378424	0		0.412804	0		0.398054	0
	0.0314891	0		0.0212675	0		0.008147	0		0.0410288	0		0.0153479	0		0.0131385	0		0.378081	0		0.322184	0		0.299598	0
	0.00290409	0		0.00492305	0		0.00463184	0		0.00212364	0		0.00472698	0		0.00522239	0		0.219186	0		0.226043	0		0.229252	0
	0.0117988	0		0.0184481	0		0.00638433	0		0.00163926	0		0.00577751	0		0.00899881	0		0.272357	0		0.287566	0		0.287007	0
	0.0030847	0		0.00927689	0		0.00247422	0		0.00222359	0		0.00339276	0		0.00582491	0		0.207738	0		0.232335	0		0.231201	0
	0.00053931	0		0.00289333	0		0.00124007	0		0.000318137	0		0.00113869	0		0.00135342	0		0.217607	0		0.234572	0		0.223503	0
	0.0104601	0		0.0146264	0		0.00783384	0		0.00980154	0		0.0134018	0		0.0046546	0		0.343169	0		0.293143	0		0.285004	0
	0.00259583	0		0.0056316	0		0.00562177	0		0.00365063	0		0.00465268	0		0.00844934	0		0.233667	0		0.245879	0		0.257314	0
	0.00338064	0		0.00906652	0		0.00765591	0		0.00636536	0		0.00589228	0		0.00439093	0		0.275171	0		0.270511	0		0.291755	0
	0.000902822	0		0.0012436	0		0.00158901	0		0.00108843	0		0.000909366	0		0.00195813	0		0.226465	0		0.253102	0		0.233893	0
	0.00656456	0		0.00616892	0		0.0107721	0		0.0667146	0		0.0165701	0		0.00941657	0		0.205694	0		0.226262	0		0.220227	0
	0.00299134	0		0.00289822	0		0.00112592	0		0.00183621	0		0.00108283	0		0.00428755	0		0.210047	0		0.242368	0		0.226975	0
	0.00229977	0		0.0063149	0		0.00442824	0		0.00312038	0		0.00394839	0		0.0114632	0		0.238008	0		0.251152	0		0.243409	0
	0.00346496	0		0.0103219	0		0.00335465	0		0.00814551	0		0.00355966	0		0.0047509	0		0.220992	0		0.244275	0		0.229939	0
	0.0125032	0		0.0171786	0		0.0172943	0		0.0552133	0		0.01532	0		0.027919	0		0.316873	0		0.294085	0		0.299152	0
	0.000996262	0		0.00102505	0		0.000858836	0		0.00189607	0		0.000601471	0		0.000835132	0		0.202051	0		0.20208	0		0.222678	0
	0.0227246	0		0.0331345	0		0.0388843	0		0.0512392	0		0.0417026	0		0.0312331	0		0.341203	0		0.307408	0		0.333942	0
	0.00305127	0		0.00422806	0		0.00470892	0		0.00745563	0		0.00444732	0		0.00434596	0		0.200602	0		0.239981	0		0.230567	0
	0.0111072	0		0.021727	0		0.0143164	0		0.0512681	0		0.0140851	0		0.0309267	0		0.355637	0		0.353189	0		0.349909	0
	0.030835	0		0.0586444	0		0.0185809	0		0.00117554	0		0.021319	0		0.0599655	0		0.298153	0		0.312148	0		0.339429	0
	0.00016522	0		0.000673375	0		0.000637772	0		0.000461093	0		0.000597904	0		0.00127618	0		0.20224	0		0.211061	0		0.224087	0
	0.00110287	0		0.00150892	0		0.00129479	0		0.0033104	0		0.00107649	0		0.0021724	0		0.198782	0		0.197898	0		0.221772	0
	0.0074857	0		0.0186134	0		0.00754561	0		0.00585953	0		0.011833	0		0.0203782	0		0.24198	0		0.266511	0		0.246201	0
	0.0147527	0		0.00916043	0		0.00748442	0		0.0084253	0		0.0160637	0		0.00743923	0		0.259509	0		0.255689	0		0.290415	0
	0.0371623	0		0.0373001	0		0.031523	0		0.0582975	0		0.0374095	0		0.0422546	0		0.363904	0		0.34583	0		0.332349	0
	0.00202041	0		0.00405779	0		0.00216475	0		0.000356346	0		0.00198566	0		0.00388335	0		0.219424	0		0.237466	0		0.245509	0
	0.0033499	0		0.00447798	0		0.00389883	0		0.00289913	0		0.00236631	0		0.0027119	0		0.214304	0		0.204234	0		0.222146	0
	0.000324734	0		0.00130227	0		0.000324505	0		0.000625629	0		0.000455493	0		0.0014282	0		0.202136	0		0.201068	0		0.228556	0
	0.0428052	0		0.0490802	0		0.0481605	0		0.0990802	0		0.0409113	0		0.0508906	0		0.383853	0		0.376262	0		0.376113	0
	0.00150667	0		0.00227657	0		0.000755222	0		0.000644782	0		0.000649029	0		0.000661687	0		0.208372	0		0.231483	0		0.228541	0
	0.000614203	0		0.00240358	0		0.00128742	0		0.000922588	0		0.00202559	0		0.00599271	0		0.231447	0		0.224935	0		0.221368	0
	0.0286604	0		0.024251	0		0.0404256	0		0.0350002	0		0.0299293	0		0.0221489	0		0.360386	0		0.316995	0		0.321061	0
	0.0076612	0		0.00488533	0		0.00741614	0		0.0183367	0		0.0077437	0		0.00361688	0		0.221749	0		0.250506	0		0.22568	0
	0.0025162	0		0.0128982	0		0.00870746	0		0.0145535	0		0.00530069	0		0.00857088	0		0.280232	0		0.252787	0		0.230639	0
	0.00046556	0		0.00201507	0		0.00133077	0		0.000616683	0		0.00188116	0		0.00262442	0		0.214364	0		0.215629	0		0.219489	0
	0.00851853	0		0.0367007	0		0.0133485	0		0.0615849	0		0.00851656	0		0.0262771	0		0.319756	0		0.316999	0		0.305028	0
	0.00327479	0		0.00379718	0		0.00368002	0		0.00724049	0		0.00192408	0		0.0035062	0		0.241018	0		0.240121	0		0.257442	0
	0.00227645	0		0.00743448	0		0.0049013	0		0.00966106	0		0.00156083	0		0.00389956	0		0.234711	0		0.250674	0		0.226224	0
	0.0506244	0		0.0624173	0		0.0744812	0		0.0746495	0		0.0386912	0		0.0646794	0		0.311841	0		0.339579	0		0.298917	0
	0.0311672	0		0.053096	0		0.0465715	0		0.0604299	0		0.0329611	0		0.0447123	0		0.293247	0		0.314731	0		0.298891	0
	0.200507	0		0.105683	0		0.130425	0		0.154441	0		0.107298	0		0.120333	0		0.519679	0		0.456838	0		0.413306	0
	0.0226605	0		0.0339652	0		0.0207343	0		0.00795637	0		0.0245915	0		0.0256965	0		0.301981	0		0.297047	0		0.264979	0
	0.0264694	0		0.0272173	0		0.049879	0		0.0786675	0		0.0568087	0		0.0490857	0		0.342677	0		0.345965	0		0.320093	0
	0.00240578	0		0.00714818	0		0.00784103	0		0.00954923	0		0.00539443	0		0.00256951	0		0.237893	0		0.246425	0		0.238227	0
	0.0173627	0		0.0512101	0		0.0510595	0		0.0234644	0		0.0277595	0		0.074973	0		0.39432	0		0.338887	0		0.388309	0
	0.000503393	0		0.00195857	0		0.00262768	0		0.00078685	0		0.00147812	0		0.0015155	0		0.205878	0		0.206854	0		0.223203	0
	0.00303967	0		0.0109787	0		0.00482492	0		0.00166155	0		0.00351123	0		0.0111974	0		0.220346	0		0.236624	0		0.239906	0
	0.00229725	0		0.00782643	0		0.00482875	0		0.0054307	0		0.00527132	0		0.00574657	0		0.225056	0		0.251991	0		0.242406	0
	0.000631903	0		0.000535542	0		0.000902399	0		0.0019353	0		0.000577711	0		0.00138235	0		0.208663	0		0.218991	0		0.222631	0
	0.00433095	0		0.0213275	0		0.00495909	0		0.00930901	0		0.00471222	0		0.00878854	0		0.261987	0		0.24822	0		0.236285	0
	0.00738704	0		0.0130266	0		0.0106677	0		0.0193023	0		0.00788799	0		0.01328	0		0.29139	0		0.273224	0		0.256091	0
	0.000791334	0		0.00207492	0		0.00147326	0		0.00164854	0		0.000870133	0		0.00182613	0		0.201903	0		0.211904	0		0.226114	0
	0.0407793	0		0.076149	0		0.0498927	0		0.0434077	0		0.0530451	0		0.0488962	0		0.382995	0		0.362395	0		0.395583	0
	0.0126868	0		0.0171645	0		0.00940826	0		0.01133	0		0.00798593	0		0.00643519	0		0.291335	0		0.295727	0		0.32677	0
	0.00797642	0		0.0285561	0		0.0193578	0		0.0471471	0		0.0178763	0		0.0230127	0		0.325243	0		0.292874	0		0.316095	0
	0.000823822	0		0.00203602	0		0.0010296	0		0.000122091	0		0.00152278	0		0.00214327	0		0.212278	0		0.225169	0		0.219559	0
	0.00760688	0		0.0291338	0		0.00693484	0		0.00919773	0		0.00585832	0		0.0511099	0		0.313279	0		0.360458	0		0.311349	0
	0.009605	0		0.0166791	0		0.00585376	0		0.0110606	0		0.00616384	0		0.0127022	0		0.234584	0		0.266821	0		0.242984	0
	0.00234757	0		0.00826917	0		0.00910495	0		0.00515622	0		0.00521812	0		0.00868879	0		0.239934	0		0.257872	0		0.252663	0
	0.0229505	0		0.0249129	0		0.0085991	0		0.0179785	0		0.0134824	0		0.0081975	0		0.311164	0		0.326703	0		0.319879	0
	0.0146904	1		0.0114167	1		0.0172656	1		0.0227998	1		0.0101387	1		0.0227914	1		0.306223	1		0.281667	1		0.296875	1
	0.00166537	0		0.00872103	0		0.00218204	0		0.00293124	0		0.00142406	0		0.0057341	0		0.248973	0		0.222806	0		0.224646	0
	0.00300661	0		0.0149173	0		0.0039974	0		0.00957143	0		0.00522858	0		0.015515	0		0.300205	0		0.306343	0		0.296141	0
	0.00464075	0		0.0115501	0		0.00276584	0		0.00297352	0		0.00204333	0		0.00309712	0		0.214392	0		0.216803	0		0.222241	0
	0.00531236	0		0.00647328	0		0.00458429	0		0.000806388	0		0.00206607	0		0.00459438	0		0.229617	0		0.236781	0		0.239282	0
	0.01605	0		0.0201416	0		0.0064268	0		0.000760088	0		0.00675459	0		0.0112172	0		0.281358	0		0.289709	0		0.314079	0
	0.000534674	0		0.00187058	0		0.00141673	0		0.00242057	0		0.00103277	0		0.000543525	0		0.199012	0		0.218687	0		0.218989	0
	0.000589072	0		0.0031414	0		0.00138326	0		0.00105759	0		0.000694842	0		0.0025881	0		0.207433	0		0.22284	0		0.221183	0
	0.000890637	0		0.00503111	0		0.00198599	0		0.00843029	0		0.00131368	0		0.00259713	0		0.210552	0		0.224787	0		0.22061	0
	0.00151023	0		0.00351966	0		0.00268227	0		0.00160422	0		0.00198501	0		0.0062578	0		0.24058	0		0.247576	0		0.24241	0
	0.000535239	0		0.00179806	0		0.000822815	0		0.000269888	0		0.000913249	0		0.000770865	0		0.202195	0		0.21811	0		0.228246	0
	0.00189426	0		0.00262957	0		0.00261964	0		0.000631526	0		0.00316382	0		0.002578	0		0.242213	0		0.236959	0		0.236135	0
	0.0244638	0		0.0777348	0		0.0839328	0		0.0769604	0		0.0552125	0		0.0662667	0		0.374318	0		0.345863	0		0.322234	0
	0.00705489	0		0.0276135	0		0.0467867	0		0.0344499	0		0.0411597	0		0.0340312	0		0.345341	0		0.304138	0		0.325171	0
	0.00392832	0		0.00512466	0		0.00996411	0		0.0174941	0		0.0113266	0		0.00358068	0		0.216512	0		0.216795	0		0.221815	0
	0.0257836	0		0.0251942	0		0.0328722	0		0.07062	0		0.0265059	0		0.0257014	0		0.37607	0		0.332592	0		0.338143	0
	0.0158477	0		0.0299698	0		0.0179028	0		0.0461046	0		0.0258432	0		0.0236131	0		0.366626	0		0.34862	0		0.329896	0
	0.00247911	0		0.00790089	0		0.00341299	0		0.000383176	0		0.003827	0		0.00330526	0		0.250954	0		0.252565	0		0.253966	0
	0.00110326	0		0.00495265	0		0.00183855	0		0.00371286	0		0.00194036	0		0.00128512	0		0.208985	0		0.21642	0		0.227544	0
	0.00450014	0		0.0109207	0		0.0148314	0		0.0194773	0		0.00910505	0		0.00451333	0		0.244194	0		0.23845	0		0.227665	0
	0.00390259	0		0.0097895	0		0.0176151	0		0.002577	0		0.00730913	0		0.0158431	0		0.228005	0		0.262398	0		0.267321	0
	0.00236003	0		0.00509859	0		0.000875405	0		0.00472684	0		0.000654613	0		0.012764	0		0.221648	0		0.241341	0		0.235774	0
	0.0117119	0		0.0175824	0		0.0114572	0		0.0179391	0		0.0122669	0		0.0183438	0		0.276583	0		0.253426	0		0.305203	0
	0.00137585	0		0.00554149	0		0.00199527	0		0.00957338	0		0.00294983	0		0.00655859	0		0.215869	0		0.232	0		0.224787	0
	0.00084345	0		0.0020709	0		0.00118628	0		0.00260929	0		0.00141269	0		0.00096829	0		0.230845	0		0.242203	0		0.236343	0
	0.0078003	0		0.0157727	0		0.0153174	0		0.0259159	0		0.00813577	0		0.0244431	0		0.303222	0		0.281529	0		0.290016	0
	0.011038	0		0.0245168	0		0.028961	0		0.0779685	0		0.0317499	0		0.0262601	0		0.28804	0		0.276022	0		0.286801	0
	0.000444605	0		0.00188834	0		0.00454033	0		0.00813291	0		0.00180883	0		0.00369992	0		0.20615	0		0.219237	0		0.217891	0
	0.0271935	0		0.0189386	0		0.0266404	0		0.0506961	0		0.00775405	0		0.0467941	0		0.288347	0		0.347861	0		0.345665	0
	0.00181056	0		0.00370479	0		0.000804825	0		0.0132411	0		0.0021125	0		0.00758972	0		0.240955	0		0.220466	0		0.229861	0
	0.00342903	0		0.00758547	0		0.00584053	0		0.0267704	0		0.00527035	0		0.0123207	0		0.261723	0		0.244152	0		0.253122	0
	0.0102998	0		0.0282044	0		0.0219366	0		0.0424372	0		0.0363806	0		0.0394224	0		0.354956	0		0.349653	0		0.31015	0
	0.002544	0		0.00284177	0		0.00805947	0		0.0133382	0		0.00722704	0		0.00422421	0		0.240715	0		0.26982	0		0.260053	0
	0.0205983	0		0.0213298	0		0.00995127	0		0.0340132	0		0.0110976	0		0.0157249	0		0.302368	0		0.3502	0		0.339359	0
	0.00023778	0		0.000958936	0		0.000601811	0		0.000876266	0		0.000569512	0		0.00122079	0		0.203098	0		0.20763	0		0.231902	0
	0.00261995	0		0.00717267	0		0.00851664	0		0.00267781	0		0.00953753	0		0.0174942	0		0.268337	0		0.246718	0		0.250435	0
	0.00933175	0		0.017883	0		0.00801233	0		0.00758918	0		0.0124107	0		0.0105288	0		0.276519	0		0.238535	0		0.247263	0
	0.000137618	0		0.00107265	0		0.00123592	0		0.000103154	0		0.000869668	0		0.00222054	0		0.206148	0		0.21194	0		0.221514	0
	0.0015533	0		0.00423234	0		0.0108312	0		0.00528403	0		0.00713755	0		0.00289881	0		0.208376	0		0.227954	0		0.222145	0
	0.048672	0		0.0575681	0		0.084472	0		0.110352	0		0.0526863	0		0.111065	0		0.403842	0		0.386342	0		0.372171	0
	0.00212498	0		0.00347956	0		0.00110929	0		0.00361528	0		0.0011207	0		0.00678615	0		0.258421	0		0.254228	0		0.24402	0
	0.0395982	0		0.0822812	0		0.0485985	0		0.0765728	0		0.0487594	0		0.0714368	0		0.423269	0		0.405479	0		0.410449	0
	0.00129906	0		0.00539447	0		0.00214704	0		0.00579562	0		0.0025241	0		0.00370599	0		0.23271	0		0.231929	0		0.235992	0
	0.00262446	0		0.0060689	0		0.00734081	0		0.0087616	0		0.00379976	0		0.00836115	0		0.298874	0		0.258263	0		0.279539	0
	0.00738667	0		0.0363422	0		0.0284262	0		0.0925228	0		0.0184354	0		0.0340999	0		0.271779	0		0.283065	0		0.257348	0
	0.00430323	0		0.0126683	0		0.00578803	0		0.0266861	0		0.00480983	0		0.0216354	0		0.257962	0		0.291638	0		0.248116	0
	0.0107527	0		0.0214933	0		0.00977591	0		0.0119237	0		0.0135184	0		0.0210932	0		0.283833	0		0.26409	0		0.286965	0
	0.00589673	0		0.0160373	0		0.00478547	0		0.0291989	0		0.00556959	0		0.00608274	0		0.259721	0		0.265343	0		0.240819	0
	0.154815	0		0.0921259	0		0.0795197	0		0.0768844	0		0.0406904	0		0.0989969	0		0.383893	0		0.452212	0		0.482587	0
	0.03492	0		0.0341924	0		0.0198268	0		0.0232181	0		0.0273564	0		0.0157532	0		0.348418	0		0.295184	0		0.284779	0
	0.00154523	0		0.00459717	0		0.00417459	0		0.0148357	0		0.00343476	0		0.00864102	0		0.270773	0		0.295309	0		0.252107	0
	0.00949452	0		0.0219836	0		0.00824016	0		0.00794008	0		0.012937	0		0.00694434	0		0.215392	0		0.219612	0		0.229342	0
	0.0276447	0		0.0376704	0		0.0405479	0		0.0772976	0		0.0432781	0		0.0493878	0		0.269641	0		0.295186	0		0.23898	0
	0.00241099	0		0.00283582	0		0.00221929	0		0.00425931	0		0.00135477	0		0.00154297	0		0.223751	0		0.232989	0		0.22348	0
	0.00161167	0		0.00532042	0		0.0041078	0		0.00179347	0		0.00223647	0		0.00753447	0		0.225864	0		0.212244	0		0.226887	0
	0.0105865	0		0.0326138	0		0.0145451	0		0.0402925	0		0.00700218	0		0.0139353	0		0.285402	0		0.31735	0		0.294753	0
	0.00943645	0		0.0131258	0		0.00784595	0		0.00561594	0		0.0134039	0		0.00389373	0		0.246194	0		0.244754	0		0.24269	0
	0.00290766	0		0.00610043	0		0.00535384	0		0.00260006	0		0.00253856	0		0.00900595	0		0.21175	0		0.23066	0		0.222461	0
	0.00167223	0		0.00657237	0		0.00541227	0		0.0116979	0		0.00531642	0		0.00816836	0		0.239597	0		0.271242	0		0.259581	0
	0.00202402	0		0.00368106	0		0.00218698	0		0.00625114	0		0.00224889	0		0.00270513	0		0.236435	0		0.213035	0		0.219345	0
	0.00068524	0		0.00455612	0		0.00217408	0		0.00169901	0		0.00149879	0		0.00626472	0		0.21112	0		0.240974	0		0.232434	0
	0.0118049	0		0.0459827	0		0.0059038	0		0.0364412	0		0.0127155	0		0.0260084	0		0.258162	0		0.275248	0		0.259399	0
	0.00755624	0		0.00725936	0		0.00648369	0		0.0053174	0		0.00567886	0		0.00377647	0		0.235323	0		0.2499	0		0.261307	0
	0.000705305	0		0.00157858	0		0.00175247	0		0.00523539	0		0.00168195	0		0.00154262	0		0.212793	0		0.224848	0		0.225065	0
	0.000918819	0		0.00232161	0		0.0015705	0		0.00303985	0		0.00105939	0		0.0013648	0		0.209565	0		0.236893	0		0.223546	0
	0.00114812	0		0.00243546	0		0.00331556	0		0.00858212	0		0.0013139	0		0.00254639	0		0.218341	0		0.227506	0		0.222061	0
	0.00255035	0		0.0263414	0		0.0248216	0		0.0222815	0		0.0114004	0		0.0239929	0		0.243635	0		0.25242	0		0.225599	0
	0.00497672	0		0.0128616	0		0.0141934	0		0.0167059	0		0.0100289	0		0.0159269	0		0.281665	0		0.239836	0		0.269464	0
	0.00124233	0		0.00318907	0		0.00408609	0		0.00332325	0		0.0020382	0		0.00306086	0		0.220168	0		0.238355	0		0.243314	0
	0.00210295	0		0.00924546	0		0.00363659	0		0.00382028	0		0.00288044	0		0.00721598	0		0.235459	0		0.225595	0		0.227112	0
	0.0102286	0		0.0118731	0		0.00592867	0		0.0143535	0		0.00691376	0		0.0153117	0		0.27333	0		0.275142	0		0.243091	0
	0.0533266	0		0.0576522	0		0.0668534	0		0.0537432	0		0.0295851	0		0.0460422	0		0.448681	0		0.386088	0		0.434208	0
	0.025221	1		0.0551976	1		0.0181172	1		0.0723946	1		0.014396	1		0.0507076	1		0.325725	1		0.425422	1		0.348837	1
	0.00523401	0		0.00915371	0		0.00978629	0		0.00197354	0		0.00548258	0		0.0286959	0		0.239619	0		0.24618	0		0.242603	0
	0.002252	0		0.00624723	0		0.00548878	0		0.00749303	0		0.00586316	0		0.00257818	0		0.221402	0		0.217165	0		0.221076	0
	0.00482385	0		0.00878774	0		0.00887583	0		0.00995469	0		0.00512271	0		0.00261736	0		0.264297	0		0.27058	0		0.282415	0
	0.00430469	0		0.00545503	0		0.0037828	0		0.00178026	0		0.00523783	0		0.00201065	0		0.213092	0		0.244838	0		0.237073	0
	0.0257917	0		0.0236697	0		0.0171748	0		0.0804115	0		0.0113096	0		0.0326145	0		0.344282	0		0.374489	0		0.33954	0
	0.000416954	0		0.00175051	0		0.00113146	0		0.000206161	0		0.00121032	0		0.000963657	0		0.204604	0		0.220803	0		0.223355	0
	0.00847508	0		0.0191293	0		0.0128765	0		0.00813658	0		0.0122475	0		0.0275633	0		0.274304	0		0.28434	0		0.264547	0
	0.0017331	0		0.00751072	0		0.00252995	0		0.000428339	0		0.00287297	0		0.00767135	0		0.223309	0		0.236021	0		0.242299	0
	0.00265572	0		0.00371726	0		0.00197542	0		0.000148771	0		0.00103581	0		0.00236033	0		0.21861	0		0.23574	0		0.239884	0
	0.000318015	0		0.0013711	0		0.000611581	0		0.000533712	0		0.000563907	0		0.00268942	0		0.219443	0		0.221991	0		0.223275	0
	0.0105805	1		0.0215432	1		0.039519	1		0.0482513	1		0.0408839	1		0.050046	1		0.32697	1		0.320598	1		0.331415	1
	0.0205608	0		0.0328656	0		0.033921	0		0.0413346	0		0.0366878	0		0.0278936	0		0.347406	0		0.314892	0		0.379504	0
	0.0017351	0		0.00175235	0		0.00280658	0		0.0029953	0		0.00168874	0		0.00684861	0		0.279916	0		0.249973	0		0.258039	0
	0.00274091	0		0.00394636	0		0.0020076	0		0.00232307	0		0.0030548	0		0.00259393	0		0.198393	0		0.227045	0		0.216857	0
[truncated: 21,368 more rows]

## Sheet: Fig_e_FalseAlarm_ROC
	ResNet1d 18			ResNet1d 34			ResNet1d 50			ResNet1d 101			Inception1d			MSDNN			CSFM-Tiny			CSFM-Base			CSFM-Large
	predictions	targets		predictions	targets		predictions	targets		predictions	targets		predictions	targets		predictions	targets		predictions	targets		predictions	targets		predictions	targets
	0.2646	0		0.259373	0		0.153352	0		0.166734	0		0.395507	0		0.00634183	0		0.191123	0		0.165239	0		0.227894	0
	0.0746995	0		0.159568	0		0.117232	0		0.0446682	0		0.341751	0		0.00276754	0		0.195478	0		0.128984	0		0.256576	0
	0.0691097	0		0.176029	0		0.194108	0		0.109298	0		0.248663	0		0.0308977	0		0.165566	0		0.0844471	0		0.222061	0
	0.371248	0		0.3371	0		0.459093	0		0.345391	0		0.384969	0		0.15657	0		0.155189	0		0.0838078	0		0.183504	0
	0.551394	0		0.539189	0		0.444747	0		0.330089	0		0.492362	0		0.582111	0		0.707666	0		0.73492	0		0.532341	0
	0.57067	0		0.497643	0		0.461854	0		0.450374	0		0.57525	0		0.0992018	0		0.611052	0		0.90027	0		0.475803	0
	0.652686	0		0.502078	0		0.593457	0		0.474798	0		0.542261	0		0.723617	0		0.481897	0		0.310399	0		0.366461	0
	0.361251	0		0.479075	0		0.464971	0		0.452798	0		0.433341	0		0.0951837	0		0.194891	0		0.212715	0		0.247513	0
	0.538497	0		0.542193	0		0.495922	0		0.422098	0		0.51911	0		0.565458	0		0.504956	0		0.457144	0		0.400128	0
	0.598515	0		0.457927	0		0.550213	0		0.453266	0		0.581287	0		0.643449	0		0.82161	0		0.684156	0		0.539588	0
	0.191567	0		0.33399	0		0.386979	0		0.235923	0		0.358889	0		0.217544	0		0.14542	0		0.0882171	0		0.191779	0
	0.261742	0		0.383835	0		0.548316	0		0.357446	0		0.382146	0		0.0107493	0		0.324369	0		0.0881984	0		0.172938	0
	0.118277	0		0.145695	0		0.250249	0		0.121855	0		0.307545	0		0.00352994	0		0.157123	0		0.0811482	0		0.177608	0
	0.20043	0		0.199396	0		0.292134	0		0.201141	0		0.285231	0		0.00400665	0		0.305108	0		0.129113	0		0.419254	0
	0.752324	0		0.471882	0		0.498595	0		0.347636	0		0.530862	0		0.0424295	0		0.280505	0		0.330374	0		0.680441	0
	0.853561	1		0.581187	1		0.769514	1		0.541532	1		0.690045	1		0.957547	1		0.883365	1		0.953454	1		0.855412	1
	0.67535	1		0.533926	1		0.716013	1		0.705174	1		0.539697	1		0.836895	1		0.480456	1		0.732549	1		0.633418	1
	0.496824	1		0.565144	1		0.609419	1		0.525605	1		0.653933	1		0.998278	1		0.896447	1		0.946503	1		0.842613	1
	0.7561	1		0.515365	1		0.577514	1		0.595777	1		0.553709	1		0.995015	1		0.909634	1		0.946663	1		0.873642	1
	0.560019	0		0.27234	0		0.456546	0		0.272999	0		0.523226	0		0.12117	0		0.385876	0		0.0937684	0		0.193855	0
	0.196733	0		0.270438	0		0.333516	0		0.240979	0		0.304873	0		0.107675	0		0.145914	0		0.0956077	0		0.190311	0
	0.318615	0		0.251441	0		0.378769	0		0.165941	0		0.301297	0		0.0114782	0		0.138576	0		0.0826215	0		0.164978	0
	0.276689	0		0.421751	0		0.28041	0		0.251994	0		0.356657	0		0.0117243	0		0.195691	0		0.0999363	0		0.318376	0
	0.381125	0		0.436891	0		0.522427	0		0.548635	0		0.486046	0		0.763097	0		0.815116	0		0.915136	0		0.787414	0
	0.468612	0		0.319106	0		0.272133	0		0.386307	0		0.320684	0		0.261029	0		0.14628	0		0.0813139	0		0.172722	0
	0.05636	0		0.254029	0		0.17643	0		0.229514	0		0.309819	0		0.00297434	0		0.176778	0		0.113368	0		0.205009	0
	0.969108	1		0.882097	1		0.828356	1		0.852998	1		0.782106	1		0.996565	1		0.911282	1		0.956553	1		0.808646	1
	0.964535	1		0.914476	1		0.804627	1		0.868457	1		0.851316	1		0.999057	1		0.911346	1		0.956826	1		0.827474	1
	0.901796	1		0.74234	1		0.565961	1		0.294464	1		0.596959	1		0.999094	1		0.913031	1		0.958853	1		0.852086	1
	0.972094	1		0.867425	1		0.904067	1		0.816055	1		0.822967	1		0.999888	1		0.907778	1		0.957979	1		0.851955	1
	0.95589	1		0.9103	1		0.81906	1		0.920398	1		0.787685	1		0.999877	1		0.906795	1		0.957372	1		0.85532	1
	0.348378	0		0.352166	0		0.37413	0		0.400856	0		0.344026	0		0.643805	0		0.134977	0		0.0819535	0		0.191051	0
	0.0202445	0		0.112504	0		0.152973	0		0.0799402	0		0.135064	0		0.00491935	0		0.13587	0		0.0918395	0		0.19055	0
	0.0861084	0		0.155204	0		0.179817	0		0.143486	0		0.211058	0		0.0108054	0		0.135121	0		0.08142	0		0.179378	0
	0.244569	0		0.259656	0		0.338115	0		0.0704911	0		0.343656	0		0.169218	0		0.136455	0		0.0885797	0		0.176377	0
	0.0261077	0		0.138463	0		0.190168	0		0.0894239	0		0.256462	0		0.00072624	0		0.372291	0		0.102411	0		0.192729	0
	0.479466	1		0.426613	1		0.264893	1		0.116522	1		0.342162	1		0.969594	1		0.907199	1		0.958095	1		0.849516	1
	0.551272	0		0.246736	0		0.345382	0		0.196756	0		0.551764	0		0.0569655	0		0.159478	0		0.103984	0		0.247336	0
	0.0498241	0		0.161769	0		0.207734	0		0.0779361	0		0.452114	0		0.0121531	0		0.243842	0		0.107224	0		0.189742	0
	0.255259	0		0.426438	0		0.485058	0		0.469153	0		0.329501	0		0.353749	0		0.178511	0		0.0958359	0		0.219934	0
	0.717752	1		0.510365	1		0.547339	1		0.566063	1		0.595921	1		0.985996	1		0.891856	1		0.934999	1		0.711246	1
	0.386071	1		0.503851	1		0.676974	1		0.713078	1		0.582529	1		0.993533	1		0.907355	1		0.943623	1		0.809317	1
	0.605522	0		0.670051	0		0.384162	0		0.469981	0		0.488805	0		0.765409	0		0.187854	0		0.117214	0		0.225081	0
	0.437383	0		0.427032	0		0.16966	0		0.291487	0		0.442265	0		0.156648	0		0.206068	0		0.296088	0		0.374339	0
	0.382982	0		0.308755	0		0.438795	0		0.280186	0		0.554523	0		0.298337	0		0.589072	0		0.863475	0		0.568386	0
	0.0451778	0		0.16669	0		0.0937697	0		0.158426	0		0.278171	0		0.00378817	0		0.292351	0		0.149605	0		0.307028	0
	0.296591	0		0.400737	0		0.320242	0		0.419585	0		0.413597	0		0.557968	0		0.340986	0		0.149056	0		0.392177	0
	0.138629	0		0.242908	0		0.148026	0		0.121157	0		0.487964	0		0.0166481	0		0.296646	0		0.105879	0		0.183082	0
	0.453025	1		0.405945	1		0.49337	1		0.349769	1		0.448589	1		0.456315	1		0.908758	1		0.839972	1		0.856851	1
	0.637015	0		0.615273	0		0.569355	0		0.829001	0		0.586362	0		0.558195	0		0.850089	0		0.795485	0		0.702241	0
	0.220398	0		0.237107	0		0.215498	0		0.0817447	0		0.314042	0		0.0725753	0		0.503295	0		0.61479	0		0.409185	0
	0.0786431	0		0.0778319	0		0.206232	0		0.0617273	0		0.309034	0		0.0107821	0		0.171329	0		0.121889	0		0.213863	0
	0.0771974	0		0.241421	0		0.286059	0		0.196718	0		0.233074	0		0.005856	0		0.15713	0		0.0944961	0		0.209514	0
	0.029897	0		0.0883976	0		0.177875	0		0.0611523	0		0.294649	0		0.00107711	0		0.160592	0		0.132004	0		0.343717	0
	0.104091	0		0.171837	0		0.242743	0		0.112069	0		0.397678	0		0.0107028	0		0.159893	0		0.0958653	0		0.19547	0
	0.0800093	0		0.141045	0		0.143961	0		0.0417074	0		0.187783	0		0.00702492	0		0.154115	0		0.0824953	0		0.173654	0
	0.649869	1		0.635792	1		0.739353	1		0.70652	1		0.694931	1		0.926861	1		0.867487	1		0.820897	1		0.762634	1
	0.740434	1		0.607783	1		0.395758	1		0.574353	1		0.523952	1		0.552272	1		0.549459	1		0.952945	1		0.831708	1
	0.299577	1		0.435652	1		0.247848	1		0.169732	1		0.368955	1		0.115667	1		0.838825	1		0.95218	1		0.739307	1
	0.385583	0		0.262297	0		0.294401	0		0.185003	0		0.417653	0		0.248861	0		0.14879	0		0.100958	0		0.188957	0
	0.070303	0		0.146474	0		0.166158	0		0.128934	0		0.268314	0		0.00772821	0		0.187573	0		0.0879971	0		0.177592	0
	0.836434	0		0.473398	0		0.489251	0		0.384877	0		0.693221	0		0.967406	0		0.263987	0		0.422183	0		0.24802	0
	0.675443	1		0.577889	1		0.625946	1		0.629715	1		0.692713	1		0.99528	1		0.908898	1		0.948928	1		0.344846	1
	0.147441	0		0.246597	0		0.310195	0		0.263824	0		0.365459	0		0.159725	0		0.134359	0		0.0850857	0		0.174838	0
	0.12291	0		0.136617	0		0.183752	0		0.0909152	0		0.278434	0		0.0649521	0		0.157663	0		0.0955303	0		0.177242	0
	0.36129	1		0.403622	1		0.291954	1		0.340859	1		0.426544	1		0.406514	1		0.734666	1		0.668378	1		0.622914	1
	0.352174	0		0.349224	0		0.325817	0		0.293949	0		0.457418	0		0.0634433	0		0.503919	0		0.113833	0		0.190468	0
	0.248496	0		0.258996	0		0.394898	0		0.199051	0		0.440939	0		0.00768844	0		0.160329	0		0.0854019	0		0.178115	0
	0.804946	1		0.755928	1		0.662993	1		0.705239	1		0.69779	1		0.999077	1		0.906303	1		0.939144	1		0.832744	1
	0.320457	0		0.318522	0		0.44668	0		0.300775	0		0.403667	0		0.209251	0		0.312333	0		0.108899	0		0.240418	0
	0.380437	0		0.519621	0		0.476902	0		0.408287	0		0.422214	0		0.187207	0		0.384861	0		0.309589	0		0.315234	0
	0.468829	0		0.512873	0		0.363694	0		0.571636	0		0.467301	0		0.598512	0		0.37127	0		0.183234	0		0.368919	0
	0.39159	0		0.497731	0		0.368605	0		0.248041	0		0.381191	0		0.0808228	0		0.506652	0		0.298971	0		0.433664	0
	0.329489	0		0.442664	0		0.378708	0		0.452669	0		0.435459	0		0.0767671	0		0.478334	0		0.231469	0		0.33042	0
	0.0831777	0		0.334513	0		0.297689	0		0.202384	0		0.259109	0		0.0118572	0		0.353349	0		0.214742	0		0.295773	0
	0.200029	0		0.309976	0		0.370669	0		0.295498	0		0.375132	0		0.0300403	0		0.311197	0		0.127699	0		0.342566	0
	0.39356	0		0.399083	0		0.250897	0		0.236905	0		0.348012	0		0.125432	0		0.310498	0		0.28114	0		0.243232	0
	0.140257	0		0.29691	0		0.252928	0		0.201224	0		0.33014	0		0.508274	0		0.212339	0		0.123693	0		0.222274	0
	0.856456	1		0.697714	1		0.75392	1		0.763166	1		0.732551	1		0.894736	1		0.906798	1		0.933384	1		0.662873	1
	0.233524	0		0.259242	0		0.172155	0		0.103673	0		0.446552	0		0.0662291	0		0.156883	0		0.09095	0		0.182002	0
	0.916097	1		0.845026	1		0.75429	1		0.87829	1		0.779612	1		0.999409	1		0.909332	1		0.954174	1		0.817479	1
	0.924587	1		0.794586	1		0.630513	1		0.820416	1		0.662969	1		0.997689	1		0.907637	1		0.946657	1		0.845425	1
	0.847685	1		0.752734	1		0.474414	1		0.453645	1		0.629217	1		0.99066	1		0.909852	1		0.948224	1		0.755109	1
	0.898497	1		0.815926	1		0.708779	1		0.772662	1		0.736854	1		0.990223	1		0.887293	1		0.948064	1		0.732128	1
	0.344721	0		0.462328	0		0.411837	0		0.41394	0		0.646452	0		0.0223358	0		0.176652	0		0.0964719	0		0.322858	0
	0.575196	0		0.59815	0		0.435248	0		0.531258	0		0.631317	0		0.420666	0		0.766512	0		0.124843	0		0.202291	0
	0.015928	0		0.0892072	0		0.0699212	0		0.0248419	0		0.118746	0		0.0112346	0		0.170337	0		0.145971	0		0.182854	0
	0.843831	1		0.837952	1		0.510919	1		0.891354	1		0.614488	1		0.992209	1		0.88563	1		0.921875	1		0.852898	1
	0.191395	0		0.209806	0		0.213969	0		0.106662	0		0.376696	0		0.273226	0		0.410918	0		0.24179	0		0.456238	0
	0.278634	1		0.339316	1		0.497946	1		0.643707	1		0.432638	1		0.485235	1		0.635761	1		0.522743	1		0.604673	1
	0.609396	1		0.303498	1		0.579099	1		0.459084	1		0.692591	1		0.821606	1		0.898253	1		0.611464	1		0.820454	1
	0.0730755	0		0.145712	0		0.267246	0		0.149503	0		0.222168	0		0.00628001	0		0.579537	0		0.348455	0		0.426309	0
	0.498175	0		0.496471	0		0.57851	0		0.541029	0		0.404269	0		0.0379195	0		0.551991	0		0.237414	0		0.482916	0
	0.159288	0		0.154385	0		0.193465	0		0.0956069	0		0.334755	0		0.0159001	0		0.33671	0		0.130277	0		0.373071	0
	0.949782	1		0.883037	1		0.514456	1		0.827116	1		0.765609	1		0.996083	1		0.911777	1		0.947055	1		0.881169	1
	0.198943	0		0.277742	0		0.441858	0		0.365846	0		0.414547	0		0.126925	0		0.231103	0		0.130966	0		0.294537	0
	0.302226	0		0.369259	0		0.436736	0		0.394411	0		0.398476	0		0.0397442	0		0.746604	0		0.370658	0		0.557733	0
	0.921325	1		0.721517	1		0.754753	1		0.738282	1		0.670938	1		0.999132	1		0.897055	1		0.941684	1		0.857432	1
	0.258221	0		0.377709	0		0.209223	0		0.296902	0		0.324396	0		0.422572	0		0.227307	0		0.242555	0		0.262827	0
	0.464056	0		0.5173	0		0.769828	0		0.738948	0		0.614568	0		0.994746	0		0.839712	0		0.897413	0		0.748609	0
	0.663761	0		0.472985	0		0.622127	0		0.589333	0		0.599468	0		0.683798	0		0.544409	0		0.600915	0		0.548049	0
	0.533625	0		0.446187	0		0.595329	0		0.510054	0		0.602629	0		0.964872	0		0.581424	0		0.650442	0		0.465588	0
	0.676326	0		0.493036	0		0.689587	0		0.508665	0		0.584522	0		0.959526	0		0.50045	0		0.497401	0		0.711947	0
	0.624313	0		0.475355	0		0.561671	0		0.539181	0		0.526105	0		0.733452	0		0.550418	0		0.632841	0		0.55674	0
	0.392371	0		0.388785	0		0.300405	0		0.195608	0		0.432136	0		0.125071	0		0.160227	0		0.0875457	0		0.195511	0
	0.13215	0		0.180056	0		0.362508	0		0.116929	0		0.185622	0		0.00702534	0		0.179105	0		0.0796253	0		0.181004	0
	0.796125	1		0.738402	1		0.570491	1		0.774603	1		0.651202	1		0.995085	1		0.741732	1		0.684635	1		0.686086	1
	0.663567	0		0.584926	0		0.518745	0		0.495609	0		0.60892	0		0.429729	0		0.310523	0		0.146292	0		0.344955	0
	0.449948	0		0.542581	0		0.337906	0		0.487806	0		0.25018	0		0.299908	0		0.166806	0		0.109578	0		0.222645	0
	0.331612	0		0.385854	0		0.493875	0		0.418997	0		0.466946	0		0.188691	0		0.397046	0		0.109169	0		0.227562	0
	0.400075	0		0.458977	0		0.479168	0		0.456177	0		0.508571	0		0.0257262	0		0.768877	0		0.90591	0		0.432263	0
	0.207748	0		0.389756	0		0.43154	0		0.445585	0		0.416669	0		0.0819099	0		0.181106	0		0.0900615	0		0.300435	0
	0.530408	0		0.492425	0		0.542807	0		0.645165	0		0.58347	0		0.710606	0		0.210454	0		0.115871	0		0.241264	0
	0.0106829	0		0.0817437	0		0.108381	0		0.0858117	0		0.367243	0		0.00140225	0		0.197483	0		0.228431	0		0.230565	0
	0.00521592	0		0.049975	0		0.0710508	0		0.145874	0		0.305836	0		0.012573	0		0.204958	0		0.216802	0		0.24467	0
	0.397208	0		0.44203	0		0.439343	0		0.444201	0		0.357701	0		0.0245332	0		0.180765	0		0.113245	0		0.315777	0
	0.823681	1		0.759754	1		0.451962	1		0.690033	1		0.629051	1		0.694691	1		0.731833	1		0.951759	1		0.703134	1
	0.323973	0		0.188638	0		0.349176	0		0.159865	0		0.368324	0		0.142213	0		0.365036	0		0.158443	0		0.293049	0
	0.32403	0		0.496402	0		0.668056	0		0.453458	0		0.594244	0		0.935078	0		0.766514	0		0.942605	0		0.788999	0
	0.203611	1		0.513271	1		0.615289	1		0.671007	1		0.487799	1		0.968061	1		0.718138	1		0.747419	1		0.458642	1
	0.736839	1		0.692023	1		0.512058	1		0.557053	1		0.656158	1		0.996964	1		0.908778	1		0.951064	1		0.854537	1
	0.83326	1		0.695885	1		0.827331	1		0.892106	1		0.685334	1		0.968027	1		0.902043	1		0.916468	1		0.792892	1
	0.546356	0		0.442937	0		0.630007	0		0.56835	0		0.485463	0		0.947935	0		0.874244	0		0.915346	0		0.830952	0
	0.538322	0		0.470819	0		0.635024	0		0.655498	0		0.583454	0		0.996725	0		0.715806	0		0.949684	0		0.602382	0
	0.383643	0		0.360071	0		0.433842	0		0.451672	0		0.675928	0		0.156937	0		0.265364	0		0.128516	0		0.242465	0
	0.366888	0		0.503219	0		0.42178	0		0.332454	0		0.420314	0		0.0128457	0		0.19816	0		0.117434	0		0.225879	0
	0.454019	0		0.53213	0		0.407363	0		0.396224	0		0.418707	0		0.0261945	0		0.20438	0		0.106495	0		0.256431	0
	0.388952	0		0.198607	0		0.354521	0		0.43353	0		0.287924	0		0.0447059	0		0.181949	0		0.127521	0		0.198624	0
	0.528631	0		0.431265	0		0.326364	0		0.34079	0		0.270358	0		0.0559747	0		0.144595	0		0.103352	0		0.180448	0
	0.0823907	0		0.135546	0		0.245971	0		0.104753	0		0.292284	0		0.0179538	0		0.184999	0		0.0909942	0		0.172899	0
	0.0532955	0		0.15951	0		0.148051	0		0.0730235	0		0.28219	0		0.0107798	0		0.174912	0		0.0928667	0		0.1881	0
	0.333719	0		0.322538	0		0.314827	0		0.389959	0		0.332023	0		0.0486792	0		0.13782	0		0.0872199	0		0.178696	0
	0.0947945	0		0.340749	0		0.308289	0		0.140931	0		0.307893	0		0.0267723	0		0.193092	0		0.275111	0		0.213081	0
	0.694155	1		0.496065	1		0.553522	1		0.380866	1		0.605802	1		0.976059	1		0.874442	1		0.955624	1		0.794548	1
	0.109203	0		0.307932	0		0.213577	0		0.116118	0		0.17087	0		0.0016086	0		0.161122	0		0.095445	0		0.186202	0
	0.802752	0		0.497656	0		0.539355	0		0.318492	0		0.60503	0		0.475914	0		0.277955	0		0.277661	0		0.567402	0
	0.470062	0		0.378702	0		0.247727	0		0.177296	0		0.405784	0		0.568338	0		0.239293	0		0.108581	0		0.672124	0
	0.586993	0		0.603517	0		0.45766	0		0.619748	0		0.585423	0		0.602972	0		0.680136	0		0.921915	0		0.671914	0
	0.493627	1		0.600171	1		0.424742	1		0.587695	1		0.588585	1		0.529942	1		0.636602	1		0.921538	1		0.740599	1
	0.822092	1		0.811468	1		0.73102	1		0.773995	1		0.786198	1		0.99967	1		0.91249	1		0.954718	1		0.878874	1
	0.161744	0		0.347854	0		0.456187	0		0.279077	0		0.43651	0		0.0222526	0		0.157896	0		0.0918531	0		0.195883	0
	0.811708	1		0.671136	1		0.82894	1		0.799841	1		0.741983	1		0.999861	1		0.909603	1		0.954809	1		0.815975	1
	0.841938	1		0.71627	1		0.784176	1		0.791007	1		0.706748	1		0.990896	1		0.910193	1		0.95639	1		0.686147	1
	0.313988	0		0.28858	0		0.0256614	0		0.0250951	0		0.405768	0		0.0268755	0		0.192004	0		0.158267	0		0.242127	0
	0.552394	0		0.453694	0		0.17735	0		0.29247	0		0.314812	0		0.0294622	0		0.173494	0		0.106995	0		0.210839	0
	0.668216	1		0.480297	1		0.391933	1		0.390574	1		0.500652	1		0.817138	1		0.74196	1		0.920238	1		0.68971	1
	0.389134	1		0.22723	1		0.432451	1		0.0676576	1		0.359825	1		0.972982	1		0.715457	1		0.7402	1		0.649502	1
	0.55063	1		0.351849	1		0.414744	1		0.164883	1		0.375914	1		0.983986	1		0.75822	1		0.243983	1		0.457326	1
	0.674331	1		0.488502	1		0.455914	1		0.548324	1		0.461489	1		0.943057	1		0.443258	1		0.653169	1		0.662726	1
	0.485352	1		0.376721	1		0.412664	1		0.435178	1		0.338317	1		0.629321	1		0.253974	1		0.152904	1		0.323968	1
	0.394173	0		0.591989	0		0.211291	0		0.485558	0		0.401774	0		0.479476	0		0.324119	0		0.429533	0		0.351039	0
	0.346614	0		0.635629	0		0.34298	0		0.501904	0		0.510298	0		0.227976	0		0.380721	0		0.306338	0		0.397595	0
	0.370675	0		0.361487	0		0.320278	0		0.195742	0		0.377481	0		0.0160327	0		0.402563	0		0.288869	0		0.429479	0
	0.324557	0		0.438562	0		0.286146	0		0.211609	0		0.441726	0		0.149755	0		0.235433	0		0.264276	0		0.269996	0
	0.391858	0		0.288183	0		0.345221	0		0.172193	0		0.304626	0		0.0747474	0		0.175333	0		0.242688	0		0.25434	0
	0.066994	0		0.177155	0		0.295854	0		0.267171	0		0.361862	0		0.0625858	0		0.232414	0		0.0945486	0		0.185816	0
	0.15662	0		0.284739	0		0.197252	0		0.186336	0		0.208044	0		0.0301521	0		0.161609	0		0.0894137	0		0.204612	0
	0.134377	0		0.307287	0		0.120728	0		0.219615	0		0.180768	0		0.167472	0		0.160203	0		0.0866451	0		0.180813	0
	0.176683	0		0.300711	0		0.379457	0		0.255692	0		0.240554	0		0.0588411	0		0.16843	0		0.0943501	0		0.373278	0
	0.144763	0		0.260354	0		0.177474	0		0.276672	0		0.254756	0		0.0739313	0		0.179667	0		0.0863261	0		0.276657	0
	0.178746	0		0.36803	0		0.329675	0		0.251796	0		0.234105	0		0.0514366	0		0.159655	0		0.102114	0		0.401038	0
	0.657096	0		0.522058	0		0.749153	0		0.575501	0		0.644193	0		0.0521238	0		0.366013	0		0.342266	0		0.511224	0
	0.336846	0		0.374511	0		0.563201	0		0.305467	0		0.51992	0		0.103166	0		0.668873	0		0.253006	0		0.668136	0
	0.478968	0		0.435693	0		0.365634	0		0.202482	0		0.424044	0		0.0657723	0		0.2715	0		0.212533	0		0.379652	0
	0.565899	0		0.453302	0		0.513559	0		0.459354	0		0.484812	0		0.359131	0		0.446317	0		0.275326	0		0.484237	0
	0.576444	0		0.507432	0		0.470606	0		0.4681	0		0.518916	0		0.775231	0		0.255277	0		0.224427	0		0.366453	0
	0.92652	1		0.851745	1		0.852171	1		0.784803	1		0.837481	1		0.998582	1		0.916749	1		0.958218	1		0.886375	1
	0.132958	0		0.172071	0		0.13626	0		0.0823687	0		0.311508	0		0.0324886	0		0.179818	0		0.114981	0		0.188009	0
	0.836675	1		0.686558	1		0.578252	1		0.603144	1		0.683089	1		0.958926	1		0.761744	1		0.851684	1		0.736413	1
	0.164852	0		0.237766	0		0.443864	0		0.218886	0		0.344438	0		0.0179596	0		0.174516	0		0.0884275	0		0.18061	0
	0.395273	0		0.337786	0		0.337668	0		0.289444	0		0.444376	0		0.245562	0		0.195644	0		0.0938926	0		0.193054	0
	0.192682	0		0.162212	0		0.153707	0		0.337596	0		0.307898	0		0.0719057	0		0.214763	0		0.120323	0		0.176318	0
	0.17377	0		0.192166	0		0.379922	0		0.206402	0		0.305699	0		0.0106133	0		0.160335	0		0.0901577	0		0.183259	0
	0.430725	0		0.308853	0		0.377168	0		0.216402	0		0.493525	0		0.290892	0		0.176601	0		0.0995778	0		0.189518	0
	0.0907375	0		0.260498	0		0.351372	0		0.198469	0		0.45638	0		0.144605	0		0.139135	0		0.081924	0		0.176427	0
	0.0645499	0		0.137485	0		0.176667	0		0.127211	0		0.260004	0		0.00590268	0		0.139655	0		0.0911393	0		0.180016	0
	0.0843379	0		0.179596	0		0.297591	0		0.12598	0		0.341082	0		0.0123599	0		0.13321	0		0.0839164	0		0.174089	0
	0.466908	0		0.357525	0		0.275239	0		0.340729	0		0.491638	0		0.14469	0		0.408026	0		0.136553	0		0.368863	0
	0.333068	0		0.485587	0		0.42158	0		0.668549	0		0.565083	0		0.0359008	0		0.388316	0		0.187378	0		0.442193	0
	0.310143	0		0.465698	0		0.373102	0		0.593829	0		0.567545	0		0.104291	0		0.549109	0		0.325791	0		0.317876	0
	0.0579123	0		0.185911	0		0.310332	0		0.298671	0		0.355554	0		0.00383675	0		0.331979	0		0.167023	0		0.428764	0
	0.175439	0		0.270805	0		0.297649	0		0.391944	0		0.381643	0		0.0133472	0		0.316777	0		0.133222	0		0.361409	0
	0.583274	0		0.523822	0		0.448528	0		0.438642	0		0.585927	0		0.518619	0		0.746406	0		0.347271	0		0.321942	0
	0.433331	0		0.198988	0		0.350738	0		0.18479	0		0.264875	0		0.063939	0		0.145316	0		0.0965438	0		0.173192	0
	0.356105	0		0.251353	0		0.250314	0		0.175116	0		0.205605	0		0.060442	0		0.256263	0		0.111612	0		0.2136	0
	0.579743	0		0.373812	0		0.474364	0		0.310812	0		0.323441	0		0.0419001	0		0.153336	0		0.100698	0		0.237271	0
	0.355196	0		0.403064	0		0.338763	0		0.262122	0		0.403247	0		0.111978	0		0.490074	0		0.169925	0		0.212303	0
	0.720411	1		0.470275	1		0.627405	1		0.565904	1		0.561784	1		0.851244	1		0.903954	1		0.948526	1		0.808883	1
	0.373522	0		0.427989	0		0.542022	0		0.547294	0		0.509586	0		0.636674	0		0.632412	0		0.494036	0		0.525784	0
	0.111321	0		0.241635	0		0.392881	0		0.231735	0		0.389126	0		0.00769771	0		0.173726	0		0.109324	0		0.231427	0
	0.304847	0		0.361867	0		0.266623	0		0.166329	0		0.290814	0		0.0192929	0		0.160506	0		0.110231	0		0.192726	0
	0.547638	0		0.529723	0		0.427923	0		0.408996	0		0.50893	0		0.236444	0		0.251719	0		0.197537	0		0.320356	0
	0.019927	0		0.0696837	0		0.116323	0		0.110344	0		0.227828	0		0.00992358	0		0.165561	0		0.0780974	0		0.171088	0
	0.281966	0		0.309741	0		0.388254	0		0.209022	0		0.427356	0		0.154981	0		0.201965	0		0.20472	0		0.323785	0
	0.559807	0		0.498015	0		0.362703	0		0.601961	0		0.534577	0		0.0916995	0		0.166113	0		0.136862	0		0.188895	0
	0.538223	0		0.578419	0		0.31041	0		0.528365	0		0.551741	0		0.0398321	0		0.169264	0		0.108027	0		0.1905	0
	0.278282	0		0.300824	0		0.298236	0		0.152201	0		0.304357	0		0.0225186	0		0.17385	0		0.111861	0		0.19603	0
	0.386442	0		0.243149	0		0.2443	0		0.26025	0		0.427478	0		0.0151482	0		0.194978	0		0.0910232	0		0.199543	0
	0.11987	0		0.224442	0		0.241015	0		0.247616	0		0.34375	0		0.0432461	0		0.15829	0		0.0988201	0		0.176064	0
	0.659585	1		0.622027	1		0.54848	1		0.380286	1		0.539176	1		0.788878	1		0.877095	1		0.946666	1		0.74078	1
	0.470392	1		0.664511	1		0.582381	1		0.710932	1		0.621875	1		0.985275	1		0.898558	1		0.949856	1		0.845781	1
	0.48611	1		0.599093	1		0.460532	1		0.53199	1		0.624465	1		0.126234	1		0.907276	1		0.940929	1		0.750721	1
	0.649269	1		0.680635	1		0.640649	1		0.734637	1		0.663397	1		0.88156	1		0.836658	1		0.949605	1		0.697974	1
	0.583197	1		0.58522	1		0.593842	1		0.661158	1		0.621509	1		0.974662	1		0.901816	1		0.947723	1		0.830817	1
	0.568371	1		0.701804	1		0.604316	1		0.659916	1		0.568734	1		0.881327	1		0.87081	1		0.949743	1		0.743744	1
	0.350733	1		0.634607	1		0.639758	1		0.713724	1		0.636647	1		0.960599	1		0.90416	1		0.954219	1		0.834266	1
	0.399768	1		0.594825	1		0.663985	1		0.700385	1		0.614125	1		0.998833	1		0.907894	1		0.951591	1		0.831152	1
	0.230089	1		0.607706	1		0.694937	1		0.740264	1		0.615123	1		0.968028	1		0.908997	1		0.951568	1		0.836128	1
	0.266274	1		0.659389	1		0.605848	1		0.733541	1		0.627856	1		0.978879	1		0.90482	1		0.952083	1		0.777482	1
	0.590694	1		0.581902	1		0.735057	1		0.743754	1		0.635009	1		0.987645	1		0.908954	1		0.954033	1		0.833416	1
	0.565715	0		0.665048	0		0.599935	0		0.684969	0		0.609433	0		0.697189	0		0.886832	0		0.93302	0		0.733735	0
	0.358282	0		0.365469	0		0.545491	0		0.373911	0		0.372649	0		0.0430324	0		0.17614	0		0.109423	0		0.226206	0
	0.145051	0		0.239441	0		0.0499679	0		0.0422914	0		0.560585	0		0.0567253	0		0.356172	0		0.274938	0		0.521928	0
	0.0666082	0		0.140874	0		0.291693	0		0.101674	0		0.253213	0		0.00752204	0		0.185894	0		0.102073	0		0.21088	0
	0.271354	0		0.362319	0		0.402611	0		0.436778	0		0.416142	0		0.0121729	0		0.173982	0		0.106144	0		0.427233	0
	0.441284	0		0.536879	0		0.317235	0		0.541919	0		0.460223	0		0.341593	0		0.219288	0		0.309317	0		0.530301	0
	0.455209	1		0.440583	1		0.353455	1		0.293288	1		0.518137	1		0.282542	1		0.906117	1		0.913231	1		0.817021	1
	0.441677	0		0.473136	0		0.343229	0		0.315555	0		0.459922	0		0.347939	0		0.234451	0		0.4486	0		0.423625	0
	0.546346	0		0.489181	0		0.384041	0		0.629131	0		0.495091	0		0.207216	0		0.169753	0		0.102446	0		0.18746	0
	0.835826	1		0.537328	1		0.743376	1		0.384731	1		0.614631	1		0.944616	1		0.831384	1		0.955555	1		0.701289	1
	0.20655	0		0.286664	0		0.224124	0		0.272157	0		0.329633	0		0.0026826	0		0.181849	0		0.104063	0		0.228166	0
	0.0644148	0		0.198285	0		0.249627	0		0.178248	0		0.24652	0		0.0193713	0		0.185264	0		0.0954858	0		0.330302	0
	0.519205	1		0.540094	1		0.424068	1		0.410293	1		0.63761	1		0.364207	1		0.892359	1		0.952689	1		0.709744	1
	0.54015	1		0.502068	1		0.326348	1		0.393545	1		0.614985	1		0.822479	1		0.675402	1		0.947827	1		0.602994	1
	0.0826224	1		0.0602308	1		0.109874	1		0.107934	1		0.118881	1		0.00213685	1		0.848934	1		0.172019	1		0.193386	1
	0.448704	1		0.512772	1		0.312228	1		0.347797	1		0.463854	1		0.892077	1		0.778729	1		0.943247	1		0.596024	1
	0.601892	1		0.522144	1		0.423711	1		0.429139	1		0.516227	1		0.794041	1		0.740166	1		0.950301	1		0.533328	1
	0.462915	1		0.427587	1		0.439909	1		0.477134	1		0.562887	1		0.965184	1		0.913823	1		0.943651	1		0.730737	1
	0.130979	0		0.264547	0		0.220514	0		0.230589	0		0.417262	0		0.00462007	0		0.169604	0		0.0952121	0		0.183606	0
	0.521763	1		0.363785	1		0.489541	1		0.54036	1		0.498038	1		0.369929	1		0.907273	1		0.944063	1		0.817965	1
	0.0681533	0		0.192287	0		0.275451	0		0.152357	0		0.287335	0		0.00239769	0		0.587939	0		0.565586	0		0.518545	0
	0.0541762	0		0.289312	0		0.301998	0		0.365109	0		0.326205	0		0.0998692	0		0.374031	0		0.153183	0		0.404978	0
	0.553165	0		0.33862	0		0.471274	0		0.531376	0		0.459568	0		0.331566	0		0.474159	0		0.170499	0		0.257641	0
	0.00509899	0		0.250304	0		0.234177	0		0.201133	0		0.137119	0		0.0650514	0		0.15788	0		0.147877	0		0.315406	0
	0.00325666	0		0.243734	0		0.276777	0		0.218278	0		0.14187	0		0.0343876	0		0.162161	0		0.139859	0		0.289346	0
	0.509034	0		0.416168	0		0.262381	0		0.0956783	0		0.305334	0		0.15298	0		0.377949	0		0.109438	0		0.223629	0
	0.549875	0		0.341019	0		0.467239	0		0.188302	0		0.390165	0		0.0195189	0		0.745363	0		0.112363	0		0.422845	0
	0.192214	0		0.258345	0		0.217071	0		0.218052	0		0.374492	0		0.0712957	0		0.221527	0		0.107055	0		0.231135	0
	0.190371	0		0.337125	0		0.339692	0		0.200955	0		0.308655	0		0.0519352	0		0.401709	0		0.110136	0		0.225413	0
	0.369101	0		0.331113	0		0.380733	0		0.0950946	0		0.353745	0		0.0339668	0		0.197535	0		0.100177	0		0.19643	0
	0.254444	0		0.148219	0		0.18262	0		0.0719484	0		0.336244	0		0.0455807	0		0.280593	0		0.116209	0		0.182709	0
	0.62326	1		0.427489	1		0.542851	1		0.369719	1		0.54705	1		0.0695537	1		0.878771	1		0.859025	1		0.788313	1
	0.555669	1		0.366954	1		0.474758	1		0.553528	1		0.535141	1		0.0975106	1		0.886441	1		0.884679	1		0.658089	1
	0.264093	1		0.349164	1		0.38022	1		0.38376	1		0.322399	1		0.125384	1		0.176713	1		0.12995	1		0.278803	1
	0.262887	0		0.236438	0		0.33555	0		0.276947	0		0.328018	0		0.539415	0		0.137288	0		0.0967844	0		0.182186	0
	0.171725	0		0.261444	0		0.328753	0		0.259145	0		0.367233	0		0.097251	0		0.185307	0		0.0929688	0		0.18629	0
	0.219843	0		0.288471	0		0.261002	0		0.301649	0		0.383222	0		0.0428878	0		0.172008	0		0.0974069	0		0.207	0
	0.0971894	0		0.147318	0		0.0261583	0		0.04625	0		0.283399	0		0.0192298	0		0.162764	0		0.0918896	0		0.184226	0
	0.470371	0		0.299681	0		0.574383	0		0.465894	0		0.494425	0		0.0772819	0		0.148258	0		0.0862408	0		0.178422	0
	0.29901	0		0.489723	0		0.599762	0		0.444235	0		0.54531	0		0.0277107	0		0.44728	0		0.131568	0		0.448813	0
	0.197056	0		0.459856	0		0.358141	0		0.392557	0		0.538173	0		0.0599081	0		0.272302	0		0.125236	0		0.266583	0
	0.160944	0		0.191332	0		0.061004	0		0.0754721	0		0.211326	0		0.0238555	0		0.163614	0		0.0967263	0		0.192018	0
	0.0865784	0		0.165413	0		0.152033	0		0.163189	0		0.149706	0		0.0210801	0		0.165402	0		0.102057	0		0.237936	0
	0.433897	0		0.268046	0		0.468171	0		0.158823	0		0.327468	0		0.0753053	0		0.212383	0		0.123869	0		0.209306	0
	0.702029	1		0.537085	1		0.455646	1		0.554934	1		0.49809	1		0.934978	1		0.868691	1		0.904664	1		0.650696	1
	0.162112	0		0.239556	0		0.229518	0		0.259968	0		0.253186	0		0.0205307	0		0.169402	0		0.108603	0		0.193463	0
	0.879682	1		0.767925	1		0.615023	1		0.638778	1		0.682535	1		0.926348	1		0.915408	1		0.95607	1		0.867398	1
	0.785817	1		0.803039	1		0.343586	1		0.730191	1		0.628054	1		0.822591	1		0.836103	1		0.707888	1		0.789555	1
	0.794525	1		0.855721	1		0.590669	1		0.896844	1		0.751747	1		0.857986	1		0.894502	1		0.945351	1		0.819628	1
	0.838408	1		0.800319	1		0.620608	1		0.837398	1		0.657378	1		0.9369	1		0.901481	1		0.946455	1		0.858236	1
	0.727494	1		0.865313	1		0.487057	1		0.744088	1		0.721644	1		0.926217	1		0.875577	1		0.94709	1		0.81621	1
	0.791848	1		0.771106	1		0.500017	1		0.752337	1		0.541023	1		0.746	1		0.867448	1		0.875046	1		0.69652	1
	0.303189	0		0.265561	0		0.117848	0		0.104907	0		0.240326	0		0.0167921	0		0.163253	0		0.0993905	0		0.215774	0
	0.632869	1		0.630813	1		0.510397	1		0.534849	1		0.573536	1		0.999535	1		0.902476	1		0.956464	1		0.805107	1
	0.965138	1		0.883579	1		0.597283	1		0.926186	1		0.742651	1		0.999142	1		0.908513	1		0.955652	1		0.863893	1
	0.0850699	0		0.272815	0		0.461746	0		0.30458	0		0.380541	0		0.0568951	0		0.28951	0		0.135062	0		0.418203	0
	0.333783	1		0.266432	1		0.416403	1		0.244855	1		0.439149	1		0.861818	1		0.89635	1		0.594643	1		0.644775	1
	0.132896	0		0.397258	0		0.495335	0		0.254826	0		0.36307	0		0.0427721	0		0.719298	0		0.523722	0		0.616629	0
	0.841957	1		0.69438	1		0.761747	1		0.671371	1		0.7078	1		0.995996	1		0.900444	1		0.955548	1		0.819077	1
	0.614554	0		0.306965	0		0.385371	0		0.383387	0		0.626481	0		0.834312	0		0.750112	0		0.476246	0		0.390528	0
	0.593409	0		0.383083	0		0.345394	0		0.328881	0		0.579869	0		0.327211	0		0.390167	0		0.14706	0		0.380189	0
	0.580382	0		0.27108	0		0.386236	0		0.16346	0		0.589672	0		0.0384984	0		0.259421	0		0.151491	0		0.367079	0
	0.0610814	0		0.144354	0		0.291986	0		0.115665	0		0.218342	0		0.00715741	0		0.251305	0		0.0935253	0		0.208138	0
	0.131682	0		0.272008	0		0.321616	0		0.215051	0		0.286576	0		0.0141255	0		0.188746	0		0.101641	0		0.189211	0
	0.0714328	0		0.208023	0		0.208799	0		0.108155	0		0.280045	0		0.0928669	0		0.311491	0		0.265385	0		0.186406	0
	0.349554	0		0.467689	0		0.209393	0		0.339833	0		0.328338	0		0.261276	0		0.182485	0		0.115547	0		0.309742	0
	0.286151	0		0.355489	0		0.227421	0		0.148203	0		0.383277	0		0.055666	0		0.452069	0		0.214979	0		0.314944	0
	0.472785	0		0.354138	0		0.308434	0		0.243696	0		0.415404	0		0.0705541	0		0.285775	0		0.0931533	0		0.180764	0
	0.37543	0		0.24536	0		0.361599	0		0.246161	0		0.470747	0		0.107305	0		0.169651	0		0.0883638	0		0.176926	0
	0.0807232	0		0.157783	0		0.203179	0		0.12898	0		0.481737	0		0.00831612	0		0.164077	0		0.0843274	0		0.187365	0
	0.145083	0		0.147457	0		0.15137	0		0.0996064	0		0.249991	0		0.0116376	0		0.193912	0		0.0852546	0		0.170716	0
	0.827461	1		0.766575	1		0.577185	1		0.701086	1		0.69925	1		0.998413	1		0.914732	1		0.934075	1		0.864589	1
	0.110118	1		0.256613	1		0.194371	1		0.332776	1		0.39101	1		0.236344	1		0.451501	1		0.948849	1		0.795314	1
	0.437705	0		0.600261	0		0.337262	0		0.466431	0		0.671643	0		0.345854	0		0.367811	0		0.614421	0		0.626467	0
	0.566924	1		0.492865	1		0.555906	1		0.689678	1		0.596514	1		0.937688	1		0.634935	1		0.764407	1		0.583232	1
	0.519103	1		0.532709	1		0.483904	1		0.511395	1		0.479767	1		0.92462	1		0.874497	1		0.951209	1		0.812932	1
	0.520103	1		0.685028	1		0.409934	1		0.629955	1		0.643283	1		0.224851	1		0.509965	1		0.33442	1		0.487211	1
	0.514298	1		0.620584	1		0.331171	1		0.523869	1		0.55004	1		0.857148	1		0.832604	1		0.945684	1		0.770728	1
	0.111301	0		0.219123	0		0.324637	0		0.215623	0		0.325086	0		0.00575993	0		0.153893	0		0.0874123	0		0.197487	0
	0.110733	0		0.226909	0		0.478049	0		0.217293	0		0.242974	0		0.0038595	0		0.193055	0		0.110321	0		0.238996	0
	0.0871487	0		0.108437	0		0.313297	0		0.284013	0		0.26612	0		0.00430731	0		0.171834	0		0.0906802	0		0.238214	0
	0.0713781	0		0.128544	0		0.30034	0		0.195589	0		0.218946	0		0.0631771	0		0.378246	0		0.108947	0		0.190374	0
	0.248855	0		0.200332	0		0.17784	0		0.0941241	0		0.323927	0		0.0290714	0		0.154265	0		0.0855308	0		0.171062	0
	0.644309	1		0.463599	1		0.649316	1		0.507709	1		0.642557	1		0.999114	1		0.884556	1		0.939719	1		0.706343	1
	0.0282192	0		0.167957	0		0.295523	0		0.066965	0		0.279284	0		0.000886058	0		0.242457	0		0.108701	0		0.366813	0
	0.275706	1		0.353699	1		0.400158	1		0.11796	1		0.264527	1		0.00895651	1		0.819053	1		0.898035	1		0.737711	1
	0.441085	0		0.32195	0		0.218783	0		0.143758	0		0.250225	0		0.00712456	0		0.212273	0		0.102114	0		0.206492	0
	0.376088	0		0.261458	0		0.233275	0		0.156109	0		0.411456	0		0.132356	0		0.141169	0		0.0950593	0		0.185775	0
	0.0717765	0		0.225534	0		0.387622	0		0.21321	0		0.390798	0		0.155054	0		0.147074	0		0.0936219	0		0.171526	0
	0.253067	0		0.339582	0		0.398325	0		0.188466	0		0.40427	0		0.0984605	0		0.143619	0		0.0864822	0		0.17696	0
	0.0464058	0		0.114354	0		0.174475	0		0.0974456	0		0.19569	0		0.160553	0		0.140083	0		0.0913381	0		0.176824	0
	0.267256	0		0.28846	0		0.330862	0		0.209866	0		0.461036	0		0.171036	0		0.204856	0		0.0933423	0		0.193614	0
	0.410895	0		0.16814	0		0.321634	0		0.0840114	0		0.400268	0		0.0358113	0		0.204742	0		0.0864776	0		0.191719	0
	0.302275	0		0.481923	0		0.482454	0		0.468933	0		0.485529	0		0.121218	0		0.287145	0		0.121887	0		0.448968	0
	0.841726	1		0.645283	1		0.636008	1		0.752828	1		0.670279	1		0.965998	1		0.870028	1		0.954006	1		0.831142	1
	0.893389	1		0.768582	1		0.670373	1		0.936666	1		0.77783	1		0.972403	1		0.857253	1		0.89523	1		0.780816	1
	0.649644	0		0.436748	0		0.581526	0		0.398319	0		0.62949	0		0.228908	0		0.773569	0		0.75228	0		0.840245	0
	0.0932012	0		0.16772	0		0.233765	0		0.120707	0		0.189541	0		0.0450941	0		0.156727	0		0.102558	0		0.173095	0
	0.469648	1		0.573596	1		0.737093	1		0.483021	1		0.551012	1		0.998715	1		0.907424	1		0.949152	1		0.858109	1
	0.677244	0		0.738197	0		0.618389	0		0.637854	0		0.630225	0		0.848406	0		0.670134	0		0.793256	0		0.392407	0
	0.75908	1		0.638987	1		0.697199	1		0.663747	1		0.673232	1		0.942182	1		0.871264	1		0.955868	1		0.635329	1
	0.737275	1		0.624327	1		0.65159	1		0.543748	1		0.651616	1		0.984484	1		0.831821	1		0.950476	1		0.745074	1
	0.668674	1		0.50399	1		0.617044	1		0.713623	1		0.697331	1		0.993882	1		0.894907	1		0.953297	1		0.812083	1
	0.137556	0		0.177645	0		0.184317	0		0.224953	0		0.236191	0		0.0134392	0		0.160188	0		0.0803005	0		0.170707	0
	0.423239	0		0.35783	0		0.339636	0		0.133448	0		0.447647	0		0.0716426	0		0.159209	0		0.0889691	0		0.183822	0
	0.286672	0		0.190965	0		0.421844	0		0.165963	0		0.307999	0		0.136132	0		0.394596	0		0.0965468	0		0.20292	0
	0.345556	0		0.220399	0		0.297786	0		0.0543911	0		0.370535	0		0.0516557	0		0.273837	0		0.127288	0		0.251473	0
	0.394588	0		0.326076	0		0.241503	0		0.0859474	0		0.487594	0		0.0211549	0		0.147467	0		0.0828158	0		0.204721	0
	0.461637	0		0.478461	0		0.430302	0		0.451157	0		0.447641	0		0.0821675	0		0.213165	0		0.102881	0		0.197924	0
	0.714482	1		0.696444	1		0.761739	1		0.81452	1		0.728307	1		0.989992	1		0.911974	1		0.95545	1		0.87638	1
	0.790913	1		0.787274	1		0.720769	1		0.830732	1		0.763343	1		0.997836	1		0.914287	1		0.956867	1		0.873173	1
	0.681233	1		0.735243	1		0.645107	1		0.739129	1		0.73975	1		0.998523	1		0.906563	1		0.95467	1		0.866703	1
	0.241704	0		0.270851	0		0.450341	0		0.258346	0		0.385149	0		0.00417377	0		0.20342	0		0.102479	0		0.223338	0
	0.292732	0		0.292191	0		0.557528	0		0.404259	0		0.45372	0		0.00373584	0		0.287912	0		0.104815	0		0.226342	0
	0.659506	0		0.373074	0		0.684562	0		0.379899	0		0.578273	0		0.101916	0		0.803218	0		0.384807	0		0.67826	0
	0.239684	0		0.237138	0		0.437247	0		0.274733	0		0.492307	0		0.0348848	0		0.18374	0		0.10331	0		0.183612	0
	0.228217	0		0.345247	0		0.359245	0		0.250174	0		0.283102	0		0.0118998	0		0.351281	0		0.376532	0		0.499413	0
	0.165605	0		0.210238	0		0.24379	0		0.22134	0		0.379314	0		0.100919	0		0.145819	0		0.0885495	0		0.196847	0
	0.0178161	0		0.111499	0		0.184928	0		0.111375	0		0.232114	0		0.00267971	0		0.140696	0		0.0880265	0		0.203583	0
	0.22493	0		0.228323	0		0.366374	0		0.140473	0		0.386038	0		0.00630887	0		0.162385	0		0.110295	0		0.18959	0
	0.108555	0		0.105947	0		0.167065	0		0.257309	0		0.241787	0		0.0521891	0		0.16702	0		0.0891419	0		0.173083	0
	0.0549543	0		0.0838061	0		0.219338	0		0.100188	0		0.39428	0		0.000935873	0		0.165034	0		0.0879817	0		0.182478	0
	0.0709088	0		0.0729445	0		0.180695	0		0.0291614	0		0.240316	0		0.00648393	0		0.161251	0		0.0937942	0		0.174317	0
	0.134748	0		0.205329	0		0.125491	0		0.0814873	0		0.432589	0		0.0436646	0		0.148826	0		0.0863036	0		0.190365	0
	0.17795	0		0.312701	0		0.341529	0		0.409544	0		0.386265	0		0.268667	0		0.259842	0		0.212053	0		0.184781	0
	0.152573	0		0.181144	0		0.272932	0		0.214135	0		0.236808	0		0.06798	0		0.173496	0		0.103839	0		0.185038	0
	0.0504421	0		0.198901	0		0.118195	0		0.0857943	0		0.204392	0		0.0218141	0		0.162706	0		0.0871272	0		0.196515	0
	0.0485008	0		0.165574	0		0.120766	0		0.0988439	0		0.209477	0		0.0117465	0		0.168336	0		0.102438	0		0.220516	0
	0.488072	0		0.258376	0		0.334848	0		0.110998	0		0.249723	0		0.394923	0		0.169166	0		0.0909781	0		0.200393	0
	0.865966	1		0.838163	1		0.674836	1		0.843651	1		0.716812	1		0.997671	1		0.886735	1		0.912569	1		0.745744	1
	0.312163	1		0.402283	1		0.419358	1		0.391374	1		0.362296	1		0.896035	1		0.893507	1		0.674798	1		0.768974	1
	0.325585	0		0.324896	0		0.220617	0		0.151276	0		0.482701	0		0.396998	0		0.156329	0		0.0869817	0		0.173755	0
	0.721497	1		0.680817	1		0.42558	1		0.47003	1		0.556098	1		0.990195	1		0.908848	1		0.900144	1		0.831213	1
	0.6292	1		0.446473	1		0.407937	1		0.330031	1		0.535904	1		0.19567	1		0.904102	1		0.933235	1		0.867856	1
	0.559927	1		0.505052	1		0.547075	1		0.517409	1		0.565146	1		0.815932	1		0.793663	1		0.420436	1		0.619011	1
	0.721191	0		0.837917	0		0.496028	0		0.7852	0		0.741137	0		0.868995	0		0.568469	0		0.759927	0		0.538615	0
	0.736208	0		0.670084	0		0.362665	0		0.56192	0		0.590799	0		0.726002	0		0.46889	0		0.291826	0		0.437349	0
	0.314916	0		0.36242	0		0.348778	0		0.164644	0		0.446802	0		0.114868	0		0.670379	0		0.289482	0		0.496672	0
	0.369754	0		0.529887	0		0.379291	0		0.468083	0		0.477	0		0.0253291	0		0.36427	0		0.123155	0		0.219252	0
	0.357975	1		0.388278	1		0.346814	1		0.201716	1		0.486508	1		0.924427	1		0.882749	1		0.949847	1		0.787412	1
	0.499948	1		0.44798	1		0.227759	1		0.398857	1		0.292368	1		0.0449624	1		0.407127	1		0.285994	1		0.235716	1
	0.523737	0		0.435281	0		0.314619	0		0.429601	0		0.162401	0		0.215074	0		0.197137	0		0.114366	0		0.19799	0
	0.639061	0		0.417839	0		0.289868	0		0.667993	0		0.317616	0		0.33542	0		0.349599	0		0.126146	0		0.233375	0
	0.277319	0		0.23244	0		0.321585	0		0.251358	0		0.333624	0		0.00741964	0		0.346769	0		0.145104	0		0.196891	0
	0.414227	0		0.41974	0		0.23293	0		0.408691	0		0.157095	0		0.154298	0		0.176018	0		0.113695	0		0.2271	0
	0.472862	0		0.348433	0		0.438267	0		0.401826	0		0.470567	0		0.067629	0		0.165094	0		0.0871005	0		0.183537	0
	0.346323	0		0.244985	0		0.309458	0		0.304313	0		0.250924	0		0.19669	0		0.206667	0		0.0986999	0		0.177842	0
	0.114585	0		0.22622	0		0.414864	0		0.202691	0		0.38425	0		0.0252694	0		0.145903	0		0.0817392	0		0.182939	0
	0.92605	1		0.785477	1		0.730696	1		0.807046	1		0.695336	1		0.996356	1		0.904705	1		0.953354	1		0.824232	1
	0.3369	0		0.432634	0		0.242254	0		0.499821	0		0.355631	0		0.098132	0		0.185501	0		0.191174	0		0.295991	0
	0.271563	0		0.381779	0		0.204409	0		0.383312	0		0.286749	0		0.0154232	0		0.184794	0		0.163687	0		0.322009	0
	0.360293	0		0.414784	0		0.265497	0		0.492914	0		0.393267	0		0.0634849	0		0.195266	0		0.137456	0		0.296031	0
	0.540222	0		0.456642	0		0.340374	0		0.531765	0		0.472852	0		0.189938	0		0.208586	0		0.14755	0		0.309459	0
	0.859102	1		0.794085	1		0.658002	1		0.731317	1		0.772217	1		0.956069	1		0.915259	1		0.953524	1		0.871077	1
	0.63136	0		0.582759	0		0.560341	0		0.571049	0		0.499541	0		0.284466	0		0.755275	0		0.917012	0		0.830714	0
	0.797601	0		0.678126	0		0.861892	0		0.701329	0		0.686428	0		0.992724	0		0.889416	0		0.942206	0		0.814228	0
	0.491764	1		0.435968	1		0.572739	1		0.564311	1		0.549053	1		0.873784	1		0.858117	1		0.930695	1		0.74818	1
	0.55287	1		0.485742	1		0.690545	1		0.696415	1		0.653166	1		0.926504	1		0.87222	1		0.907445	1		0.663153	1
	0.511225	0		0.450164	0		0.332794	0		0.223424	0		0.488152	0		0.450173	0		0.304339	0		0.32074	0		0.315449	0
	0.0533496	0		0.119728	0		0.192302	0		0.121514	0		0.21637	0		0.0122765	0		0.163291	0		0.125068	0		0.186285	0
	0.0692711	0		0.0958998	0		0.266679	0		0.230267	0		0.219728	0		0.00138819	0		0.173651	0		0.0993333	0		0.186314	0
	0.215099	0		0.222985	0		0.172257	0		0.133184	0		0.292495	0		0.0293692	0		0.136053	0		0.0812963	0		0.171657	0
	0.436203	0		0.324517	0		0.144085	0		0.132063	0		0.496771	0		0.0463672	0		0.878323	0		0.585489	0		0.327429	0
	0.467156	0		0.586793	0		0.440138	0		0.406565	0		0.560567	0		0.641022	0		0.305138	0		0.566873	0		0.396225	0
	0.402338	0		0.475	0		0.412778	0		0.423576	0		0.501042	0		0.046749	0		0.271452	0		0.637929	0		0.576846	0
	0.0803788	0		0.114682	0		0.201834	0		0.116073	0		0.161963	0		0.00099001	0		0.140399	0		0.0882717	0		0.173913	0
	0.354366	0		0.336092	0		0.345244	0		0.151434	0		0.289098	0		0.00784307	0		0.219966	0		0.469785	0		0.29809	0
	0.115807	0		0.181979	0		0.154862	0		0.0889495	0		0.447696	0		0.0823927	0		0.298348	0		0.158169	0		0.197241	0
	0.242478	0		0.108255	0		0.217808	0		0.111523	0		0.179188	0		0.0113227	0		0.185861	0		0.107191	0		0.166112	0
	0.147745	0		0.157185	0		0.169125	0		0.0150192	0		0.216377	0		0.0484786	0		0.212319	0		0.112376	0		0.204849	0
	0.618138	0		0.484158	0		0.495724	0		0.749902	0		0.49459	0		0.622477	0		0.289768	0		0.124436	0		0.373021	0
	0.150261	0		0.280735	0		0.302856	0		0.164956	0		0.298626	0		0.0448463	0		0.200789	0		0.10149	0		0.192539	0
	0.800968	1		0.742973	1		0.706324	1		0.511559	1		0.714806	1		0.99416	1		0.914981	1		0.95585	1		0.877352	1
	0.566617	1		0.463354	1		0.58539	1		0.406894	1		0.639715	1		0.986685	1		0.887372	1		0.949796	1		0.844584	1
	0.163114	0		0.178655	0		0.181317	0		0.172013	0		0.333019	0		0.0097469	0		0.137919	0		0.0878374	0		0.184864	0
	0.316804	0		0.314038	0		0.257922	0		0.116969	0		0.381495	0		0.0128574	0		0.145853	0		0.0874795	0		0.184785	0
	0.301066	0		0.117237	0		0.197031	0		0.0375275	0		0.185517	0		0.00920999	0		0.155756	0		0.0884838	0		0.183387	0
	0.375721	0		0.421687	0		0.508411	0		0.582733	0		0.468163	0		0.594797	0		0.495057	0		0.413989	0		0.386132	0
	0.478921	0		0.510384	0		0.580439	0		0.548863	0		0.531837	0		0.375633	0		0.41366	0		0.544723	0		0.463582	0
	0.489473	0		0.238846	0		0.249348	0		0.18865	0		0.433492	0		0.0396616	0		0.161309	0		0.0923818	0		0.196321	0
	0.851917	0		0.625415	0		0.530361	0		0.653149	0		0.52284	0		0.785908	0		0.197447	0		0.264822	0		0.320616	0
	0.547453	0		0.582147	0		0.251351	0		0.612704	0		0.469865	0		0.16945	0		0.200698	0		0.186483	0		0.386527	0
	0.653155	1		0.542886	1		0.764117	1		0.58097	1		0.677708	1		0.975	1		0.910949	1		0.927313	1		0.776788	1
	0.605115	1		0.553393	1		0.558587	1		0.466708	1		0.528	1		0.9464	1		0.91001	1		0.913273	1		0.861247	1
	0.257543	0		0.303009	0		0.360888	0		0.24812	0		0.313487	0		0.0936646	0		0.184488	0		0.210167	0		0.410839	0
	0.2546	0		0.376977	0		0.363037	0		0.359822	0		0.323537	0		0.00287691	0		0.168832	0		0.191969	0		0.315785	0
	0.295581	0		0.313032	0		0.255234	0		0.233566	0		0.29297	0		0.0347299	0		0.176442	0		0.186875	0		0.33708	0
	0.347099	0		0.280009	0		0.32476	0		0.222979	0		0.393246	0		0.0802674	0		0.143531	0		0.0803051	0		0.173631	0
	0.58238	0		0.419541	0		0.471055	0		0.488565	0		0.491621	0		0.0600632	0		0.199522	0		0.196636	0		0.354865	0
	0.794248	0		0.486309	0		0.630546	0		0.395035	0		0.595942	0		0.598946	0		0.467622	0		0.91119	0		0.645539	0
	0.597335	0		0.506466	0		0.726241	0		0.517101	0		0.484948	0		0.967835	0		0.781889	0		0.951445	0		0.775992	0
	0.700237	0		0.514421	0		0.513397	0		0.458533	0		0.675915	0		0.113254	0		0.227054	0		0.127918	0		0.337437	0
	0.867761	1		0.760846	1		0.607103	1		0.560842	1		0.704718	1		0.95048	1		0.906855	1		0.953056	1		0.859513	1
	0.305399	0		0.44867	0		0.526759	0		0.423355	0		0.42369	0		0.351497	0		0.271903	0		0.195959	0		0.47209	0
	0.292148	0		0.380343	0		0.454438	0		0.495671	0		0.430699	0		0.0416239	0		0.320005	0		0.204452	0		0.503992	0
	0.779109	1		0.600571	1		0.647884	1		0.754029	1		0.566096	1		0.922617	1		0.812133	1		0.945916	1		0.714648	1
	0.598533	1		0.512818	1		0.506711	1		0.616146	1		0.515028	1		0.505976	1		0.520323	1		0.589139	1		0.699721	1
	0.0178161	0		0.13252	0		0.140714	0		0.0577884	0		0.20542	0		0.00485597	0		0.212548	0		0.282034	0		0.336978	0
	0.581654	0		0.563406	0		0.400444	0		0.61383	0		0.292866	0		0.233779	0		0.348322	0		0.669105	0		0.52166	0
	0.133846	0		0.185772	0		0.295442	0		0.186202	0		0.319415	0		0.00731159	0		0.156384	0		0.093799	0		0.175064	0
	0.552376	0		0.335825	0		0.0966251	0		0.101195	0		0.481865	0		0.0686062	0		0.174931	0		0.0868498	0		0.175668	0
	0.396978	0		0.303547	0		0.168445	0		0.040588	0		0.302104	0		0.0283417	0		0.161728	0		0.154407	0		0.190265	0
	0.163101	0		0.23739	0		0.337641	0		0.259598	0		0.3407	0		0.0292427	0		0.185011	0		0.124341	0		0.183597	0
	0.527132	0		0.232242	0		0.20008	0		0.210803	0		0.234136	0		0.108885	0		0.317078	0		0.13799	0		0.227994	0
	0.653686	0		0.488702	0		0.738444	0		0.548099	0		0.659072	0		0.990954	0		0.882192	0		0.944666	0		0.798205	0
	0.812655	0		0.555781	0		0.725046	0		0.596693	0		0.720743	0		0.892119	0		0.896549	0		0.883202	0		0.777484	0
	0.465227	0		0.358718	0		0.50394	0		0.353701	0		0.51665	0		0.78032	0		0.505509	0		0.130953	0		0.35474	0
	0.0638141	0		0.269852	0		0.170215	0		0.0833135	0		0.152213	0		0.00356857	0		0.184755	0		0.0942404	0		0.18604	0
	0.259851	0		0.437723	0		0.439363	0		0.359216	0		0.407315	0		0.0697571	0		0.47204	0		0.291322	0		0.490351	0
	0.151171	0		0.359028	0		0.398509	0		0.332091	0		0.460484	0		0.0104624	0		0.196174	0		0.136399	0		0.20203	0
	0.923232	1		0.752216	1		0.913249	1		0.891722	1		0.861578	1		0.999967	1		0.912887	1		0.952601	1		0.878389	1
	0.948235	1		0.886019	1		0.822867	1		0.927874	1		0.858286	1		0.999142	1		0.911777	1		0.956796	1		0.883471	1
	0.411944	0		0.336036	0		0.303011	0		0.183406	0		0.338851	0		0.0599291	0		0.214326	0		0.0891276	0		0.180928	0
	0.181323	0		0.282026	0		0.133667	0		0.0380286	0		0.27	0		0.0268897	0		0.158404	0		0.080828	0		0.179249	0
	0.298301	0		0.382814	0		0.348064	0		0.311379	0		0.419767	0		0.0335177	0		0.151995	0		0.084252	0		0.183593	0
	0.452808	0		0.336856	0		0.293453	0		0.264718	0		0.383666	0		0.0114904	0		0.149132	0		0.0869544	0		0.178217	0
	0.419401	0		0.253769	0		0.283758	0		0.172557	0		0.470649	0		0.0387581	0		0.154787	0		0.0898119	0		0.181093	0
	0.509529	1		0.473347	1		0.438343	1		0.622974	1		0.503699	1		0.780303	1		0.64943	1		0.780593	1		0.57626	1
	0.293363	0		0.328826	0		0.16416	0		0.0763089	0		0.34264	0		0.0991565	0		0.208153	0		0.0844463	0		0.240629	0
	0.264593	0		0.307783	0		0.248241	0		0.111627	0		0.374466	0		0.134751	0		0.207096	0		0.108826	0		0.175921	0
	0.418831	0		0.316269	0		0.507087	0		0.484374	0		0.400198	0		0.12555	0		0.473598	0		0.417765	0		0.418056	0
	0.35506	0		0.294369	0		0.516739	0		0.479614	0		0.402551	0		0.0455919	0		0.426575	0		0.173245	0		0.338824	0
	0.194308	0		0.354555	0		0.351159	0		0.214339	0		0.380044	0		0.0487428	0		0.186145	0		0.093502	0		0.174309	0
	0.151849	0		0.197551	0		0.38893	0		0.23752	0		0.268622	0		0.0446862	0		0.25807	0		0.111935	0		0.264491	0
	0.204601	0		0.214668	0		0.418979	0		0.118819	0		0.225434	0		0.022483	0		0.277178	0		0.101281	0		0.204335	0
	0.156112	0		0.346708	0		0.268337	0		0.203251	0		0.232606	0		0.145351	0		0.15579	0		0.0954663	0		0.190493	0
	0.177972	0		0.25759	0		0.3252	0		0.19873	0		0.218505	0		0.026322	0		0.146103	0		0.0834326	0		0.195562	0
	0.695603	0		0.559717	0		0.62429	0		0.618802	0		0.631376	0		0.577654	0		0.904067	0		0.922572	0		0.546885	0
	0.651588	0		0.555377	0		0.562639	0		0.415387	0		0.592786	0		0.608003	0		0.717335	0		0.84402	0		0.667236	0
	0.29028	0		0.203723	0		0.379417	0		0.257628	0		0.362961	0		0.0591878	0		0.147191	0		0.0840054	0		0.173669	0
	0.0195163	0		0.0919091	0		0.20334	0		0.022462	0		0.218817	0		0.0201581	0		0.246404	0		0.253531	0		0.251765	0

## Sheet: Fig_f_ECGQA
Dataset	Task	Model	Seed Index	Metric	Value
ECG-QA	All	LLaVA	NA	Modified_Macro_F1	0.2389
ECG-QA	Verify	LLaVA	NA	Modified_Macro_F1	0.3333
ECG-QA	Choose	LLaVA	NA	Modified_Macro_F1	0.3814
ECG-QA	Query	LLaVA	NA	Modified_Macro_F1	0.0631
ECG-QA	All	Fusion Transformer	1	Modified_Macro_F1	0.3792
ECG-QA	Verify	Fusion Transformer	1	Modified_Macro_F1	0.4082
ECG-QA	Choose	Fusion Transformer	1	Modified_Macro_F1	0.4004
ECG-QA	Query	Fusion Transformer	1	Modified_Macro_F1	0.2492
ECG-QA	All	Fusion Transformer	2	Modified_Macro_F1	0.4148
ECG-QA	Verify	Fusion Transformer	2	Modified_Macro_F1	0.4452
ECG-QA	Choose	Fusion Transformer	2	Modified_Macro_F1	0.4615
ECG-QA	Query	Fusion Transformer	2	Modified_Macro_F1	0.2903
ECG-QA	All	Fusion Transformer	3	Modified_Macro_F1	0.4138
ECG-QA	Verify	Fusion Transformer	3	Modified_Macro_F1	0.452
ECG-QA	Choose	Fusion Transformer	3	Modified_Macro_F1	0.4537
ECG-QA	Query	Fusion Transformer	3	Modified_Macro_F1	0.2899
ECG-QA	All	CSFM	1	Modified_Macro_F1	0.5852
ECG-QA	Verify	CSFM	1	Modified_Macro_F1	0.6318
ECG-QA	Choose	CSFM	1	Modified_Macro_F1	0.6248
ECG-QA	Query	CSFM	1	Modified_Macro_F1	0.476
ECG-QA	All	CSFM	2	Modified_Macro_F1	0.5902
ECG-QA	Verify	CSFM	2	Modified_Macro_F1	0.6179
