# Supplementary material for: Cardiac health assessment across scenarios and devices using a multimodal foundation model pretrained on data from 1.7 million individuals
Source: Nat Mach Intell. 2026 Feb 24;8(2):220–33. doi: 10.1038/s42256-026-01180-5 (PMC12932102; doi:10.1038/s42256-026-01180-5)
Supplement: Supplementary file 5 — Source data for reproducing Fig. 3. [file 42256_2026_1180_MOESM5_ESM.xlsx]

## Sheet: Fig_3a_CVD_PTB
ChannelSetting	Model	Seed Index	Metric	Value
12-Lead	ResNet1d18	1	Macro_F1	0.3201
Lead II	ResNet1d18	1	Macro_F1	0.1939
2-Lead	ResNet1d18	1	Macro_F1	0.2376
6-Lead	ResNet1d18	1	Macro_F1	0.2609
12-Lead	ResNet1d18	2	Macro_F1	0.3324
Lead II	ResNet1d18	2	Macro_F1	0.1908
2-Lead	ResNet1d18	2	Macro_F1	0.26
6-Lead	ResNet1d18	2	Macro_F1	0.2715
12-Lead	ResNet1d18	3	Macro_F1	0.3206
Lead II	ResNet1d18	3	Macro_F1	0.178
2-Lead	ResNet1d18	3	Macro_F1	0.2426
6-Lead	ResNet1d18	3	Macro_F1	0.2382
12-Lead	ResNet1d34	1	Macro_F1	0.3357
Lead II	ResNet1d34	1	Macro_F1	0.1602
2-Lead	ResNet1d34	1	Macro_F1	0.2765
6-Lead	ResNet1d34	1	Macro_F1	0.256
12-Lead	ResNet1d34	2	Macro_F1	0.3134
Lead II	ResNet1d34	2	Macro_F1	0.1915
2-Lead	ResNet1d34	2	Macro_F1	0.2553
6-Lead	ResNet1d34	2	Macro_F1	0.2554
12-Lead	ResNet1d34	3	Macro_F1	0.3362
Lead II	ResNet1d34	3	Macro_F1	0.1818
2-Lead	ResNet1d34	3	Macro_F1	0.2389
6-Lead	ResNet1d34	3	Macro_F1	0.2656
12-Lead	ResNet1d50	1	Macro_F1	0.32
Lead II	ResNet1d50	1	Macro_F1	0.1894
2-Lead	ResNet1d50	1	Macro_F1	0.2545
6-Lead	ResNet1d50	1	Macro_F1	0.267
12-Lead	ResNet1d50	2	Macro_F1	0.3231
Lead II	ResNet1d50	2	Macro_F1	0.206
2-Lead	ResNet1d50	2	Macro_F1	0.2568
6-Lead	ResNet1d50	2	Macro_F1	0.2696
12-Lead	ResNet1d50	3	Macro_F1	0.324
Lead II	ResNet1d50	3	Macro_F1	0.1873
2-Lead	ResNet1d50	3	Macro_F1	0.2718
6-Lead	ResNet1d50	3	Macro_F1	0.2702
12-Lead	ResNet1d101	1	Macro_F1	0.3214
Lead II	ResNet1d101	1	Macro_F1	0.2027
2-Lead	ResNet1d101	1	Macro_F1	0.2843
6-Lead	ResNet1d101	1	Macro_F1	0.2615
12-Lead	ResNet1d101	2	Macro_F1	0.3199
Lead II	ResNet1d101	2	Macro_F1	0.2037
2-Lead	ResNet1d101	2	Macro_F1	0.2472
6-Lead	ResNet1d101	2	Macro_F1	0.2545
12-Lead	ResNet1d101	3	Macro_F1	0.3355
Lead II	ResNet1d101	3	Macro_F1	0.2086
2-Lead	ResNet1d101	3	Macro_F1	0.2368
6-Lead	ResNet1d101	3	Macro_F1	0.2734
12-Lead	Inception1d	1	Macro_F1	0.3406
Lead II	Inception1d	1	Macro_F1	0.2202
2-Lead	Inception1d	1	Macro_F1	0.2689
6-Lead	Inception1d	1	Macro_F1	0.2966
12-Lead	Inception1d	2	Macro_F1	0.3165
Lead II	Inception1d	2	Macro_F1	0.2122
2-Lead	Inception1d	2	Macro_F1	0.2823
6-Lead	Inception1d	2	Macro_F1	0.2877
12-Lead	Inception1d	3	Macro_F1	0.3125
Lead II	Inception1d	3	Macro_F1	0.2233
2-Lead	Inception1d	3	Macro_F1	0.2562
6-Lead	Inception1d	3	Macro_F1	0.2774
12-Lead	MSDNN	1	Macro_F1	0.2849
Lead II	MSDNN	1	Macro_F1	0.1927
2-Lead	MSDNN	1	Macro_F1	0.2322
6-Lead	MSDNN	1	Macro_F1	0.2373
12-Lead	MSDNN	2	Macro_F1	0.2914
Lead II	MSDNN	2	Macro_F1	0.1654
2-Lead	MSDNN	2	Macro_F1	0.2451
6-Lead	MSDNN	2	Macro_F1	0.2176
12-Lead	MSDNN	3	Macro_F1	0.3055
Lead II	MSDNN	3	Macro_F1	0.1655
2-Lead	MSDNN	3	Macro_F1	0.2191
6-Lead	MSDNN	3	Macro_F1	0.2377
12-Lead	CSFM-Tiny	1	Macro_F1	0.3351
Lead II	CSFM-Tiny	1	Macro_F1	0.2123
2-Lead	CSFM-Tiny	1	Macro_F1	0.265
6-Lead	CSFM-Tiny	1	Macro_F1	0.2858
12-Lead	CSFM-Tiny	2	Macro_F1	0.3328
Lead II	CSFM-Tiny	2	Macro_F1	0.2091
2-Lead	CSFM-Tiny	2	Macro_F1	0.2517
6-Lead	CSFM-Tiny	2	Macro_F1	0.2858
12-Lead	CSFM-Tiny	3	Macro_F1	0.3568
Lead II	CSFM-Tiny	3	Macro_F1	0.2092
2-Lead	CSFM-Tiny	3	Macro_F1	0.2802
6-Lead	CSFM-Tiny	3	Macro_F1	0.2865
12-Lead	CSFM-Base	1	Macro_F1	0.3604
Lead II	CSFM-Base	1	Macro_F1	0.2478
2-Lead	CSFM-Base	1	Macro_F1	0.2777
6-Lead	CSFM-Base	1	Macro_F1	0.2922
12-Lead	CSFM-Base	2	Macro_F1	0.3482
Lead II	CSFM-Base	2	Macro_F1	0.2569
2-Lead	CSFM-Base	2	Macro_F1	0.2812

## Sheet: Fig_3a_Mortality_CODE15
ChannelSetting	Model	Seed Index	Metric	Value
12-Lead	ResNet1d18	1	AUC	0.836
Lead II	ResNet1d18	1	AUC	0.7874
2-Lead	ResNet1d18	1	AUC	0.7949
6-Lead	ResNet1d18	1	AUC	0.8126
12-Lead	ResNet1d18	2	AUC	0.8295
Lead II	ResNet1d18	2	AUC	0.7951
2-Lead	ResNet1d18	2	AUC	0.7994
6-Lead	ResNet1d18	2	AUC	0.8126
12-Lead	ResNet1d18	3	AUC	0.8371
Lead II	ResNet1d18	3	AUC	0.8007
2-Lead	ResNet1d18	3	AUC	0.8174
6-Lead	ResNet1d18	3	AUC	0.8138
12-Lead	ResNet1d34	1	AUC	0.8398
Lead II	ResNet1d34	1	AUC	0.7799
2-Lead	ResNet1d34	1	AUC	0.7953
6-Lead	ResNet1d34	1	AUC	0.8092
12-Lead	ResNet1d34	2	AUC	0.8286
Lead II	ResNet1d34	2	AUC	0.7885
2-Lead	ResNet1d34	2	AUC	0.8114
6-Lead	ResNet1d34	2	AUC	0.8158
12-Lead	ResNet1d34	3	AUC	0.8135
Lead II	ResNet1d34	3	AUC	0.7948
2-Lead	ResNet1d34	3	AUC	0.8056
6-Lead	ResNet1d34	3	AUC	0.8093
12-Lead	ResNet1d50	1	AUC	0.7947
Lead II	ResNet1d50	1	AUC	0.7811
2-Lead	ResNet1d50	1	AUC	0.7962
6-Lead	ResNet1d50	1	AUC	0.8104
12-Lead	ResNet1d50	2	AUC	0.811
Lead II	ResNet1d50	2	AUC	0.7733
2-Lead	ResNet1d50	2	AUC	0.8017
6-Lead	ResNet1d50	2	AUC	0.7965
12-Lead	ResNet1d50	3	AUC	0.7988
Lead II	ResNet1d50	3	AUC	0.7855
2-Lead	ResNet1d50	3	AUC	0.8078
6-Lead	ResNet1d50	3	AUC	0.8051
12-Lead	ResNet1d101	1	AUC	0.8168
Lead II	ResNet1d101	1	AUC	0.7743
2-Lead	ResNet1d101	1	AUC	0.7967
6-Lead	ResNet1d101	1	AUC	0.775
12-Lead	ResNet1d101	2	AUC	0.7979
Lead II	ResNet1d101	2	AUC	0.7743
2-Lead	ResNet1d101	2	AUC	0.7852
6-Lead	ResNet1d101	2	AUC	0.8127
12-Lead	ResNet1d101	3	AUC	0.8255
Lead II	ResNet1d101	3	AUC	0.772
2-Lead	ResNet1d101	3	AUC	0.7867
6-Lead	ResNet1d101	3	AUC	0.8057
12-Lead	Inception1d	1	AUC	0.8291
Lead II	Inception1d	1	AUC	0.7941
2-Lead	Inception1d	1	AUC	0.8094
6-Lead	Inception1d	1	AUC	0.816
12-Lead	Inception1d	2	AUC	0.8324
Lead II	Inception1d	2	AUC	0.7861
2-Lead	Inception1d	2	AUC	0.807
6-Lead	Inception1d	2	AUC	0.8168
12-Lead	Inception1d	3	AUC	0.8236
Lead II	Inception1d	3	AUC	0.7864
2-Lead	Inception1d	3	AUC	0.7948
6-Lead	Inception1d	3	AUC	0.812
12-Lead	MSDNN	1	AUC	0.8323
Lead II	MSDNN	1	AUC	0.7812
2-Lead	MSDNN	1	AUC	0.793
6-Lead	MSDNN	1	AUC	0.8085
12-Lead	MSDNN	2	AUC	0.8286
Lead II	MSDNN	2	AUC	0.7675
2-Lead	MSDNN	2	AUC	0.7972
6-Lead	MSDNN	2	AUC	0.8076
12-Lead	MSDNN	3	AUC	0.8335
Lead II	MSDNN	3	AUC	0.7823
2-Lead	MSDNN	3	AUC	0.7957
6-Lead	MSDNN	3	AUC	0.8187
12-Lead	CSFM-Tiny	1	AUC	0.8497
Lead II	CSFM-Tiny	1	AUC	0.827
2-Lead	CSFM-Tiny	1	AUC	0.8315
6-Lead	CSFM-Tiny	1	AUC	0.8248
12-Lead	CSFM-Tiny	2	AUC	0.8497
Lead II	CSFM-Tiny	2	AUC	0.7964
2-Lead	CSFM-Tiny	2	AUC	0.8242
6-Lead	CSFM-Tiny	2	AUC	0.8351
12-Lead	CSFM-Tiny	3	AUC	0.8497
Lead II	CSFM-Tiny	3	AUC	0.7915
2-Lead	CSFM-Tiny	3	AUC	0.8191
6-Lead	CSFM-Tiny	3	AUC	0.8365
12-Lead	CSFM-Base	1	AUC	0.8623
Lead II	CSFM-Base	1	AUC	0.838
2-Lead	CSFM-Base	1	AUC	0.8364
6-Lead	CSFM-Base	1	AUC	0.8327
12-Lead	CSFM-Base	2	AUC	0.8623
Lead II	CSFM-Base	2	AUC	0.8114
2-Lead	CSFM-Base	2	AUC	0.8179
6-Lead	CSFM-Base	2	AUC	0.8434
12-Lead	CSFM-Base	3	AUC	0.8623
Lead II	CSFM-Base	3	AUC	0.8064
2-Lead	CSFM-Base	3	AUC	0.8294
6-Lead	CSFM-Base	3	AUC	0.8311
12-Lead	CSFM-Large	1	AUC	0.8585
Lead II	CSFM-Large	1	AUC	0.8255
2-Lead	CSFM-Large	1	AUC	0.8443
6-Lead	CSFM-Large	1	AUC	0.8328
12-Lead	CSFM-Large	2	AUC	0.8631
Lead II	CSFM-Large	2	AUC	0.807
2-Lead	CSFM-Large	2	AUC	0.8365
6-Lead	CSFM-Large	2	AUC	0.8427
12-Lead	CSFM-Large	3	AUC	0.8608
Lead II	CSFM-Large	3	AUC	0.8011
2-Lead	CSFM-Large	3	AUC	0.8421
6-Lead	CSFM-Large	3	AUC	0.8466

## Sheet: Fig_3a_False_Alarm_VTaC
Setting	Model	Seed Index	Metric	Value
Combined	ResNet1d18	1	AUC	0.8674
ECG Only	ResNet1d18	1	AUC	0.8525
PPG Only	ResNet1d18	1	AUC	0.7173
Combined	ResNet1d18	2	AUC	0.8316
ECG Only	ResNet1d18	2	AUC	0.9006
PPG Only	ResNet1d18	2	AUC	0.6768
Combined	ResNet1d18	3	AUC	0.877
ECG Only	ResNet1d18	3	AUC	0.8673
PPG Only	ResNet1d18	3	AUC	0.7235
Combined	ResNet1d34	1	AUC	0.8855
ECG Only	ResNet1d34	1	AUC	0.8684
PPG Only	ResNet1d34	1	AUC	0.7241
Combined	ResNet1d34	2	AUC	0.8544
ECG Only	ResNet1d34	2	AUC	0.8776
PPG Only	ResNet1d34	2	AUC	0.6884
Combined	ResNet1d34	3	AUC	0.8739
ECG Only	ResNet1d34	3	AUC	0.9062
PPG Only	ResNet1d34	3	AUC	0.6883
Combined	ResNet1d50	1	AUC	0.8516
ECG Only	ResNet1d50	1	AUC	0.8807
PPG Only	ResNet1d50	1	AUC	0.6448
Combined	ResNet1d50	2	AUC	0.8315
ECG Only	ResNet1d50	2	AUC	0.8483
PPG Only	ResNet1d50	2	AUC	0.6618
Combined	ResNet1d50	3	AUC	0.8303
ECG Only	ResNet1d50	3	AUC	0.8652
PPG Only	ResNet1d50	3	AUC	0.6732
Combined	ResNet1d101	1	AUC	0.8637
ECG Only	ResNet1d101	1	AUC	0.8652
PPG Only	ResNet1d101	1	AUC	0.6751
Combined	ResNet1d101	2	AUC	0.8611
ECG Only	ResNet1d101	2	AUC	0.9035
PPG Only	ResNet1d101	2	AUC	0.6071
Combined	ResNet1d101	3	AUC	0.8632
ECG Only	ResNet1d101	3	AUC	0.8772
PPG Only	ResNet1d101	3	AUC	0.6807
Combined	Inception1d	1	AUC	0.8795
ECG Only	Inception1d	1	AUC	0.8919
PPG Only	Inception1d	1	AUC	0.632
Combined	Inception1d	2	AUC	0.8661
ECG Only	Inception1d	2	AUC	0.8616
PPG Only	Inception1d	2	AUC	0.6518
Combined	Inception1d	3	AUC	0.8728
ECG Only	Inception1d	3	AUC	0.8368
PPG Only	Inception1d	3	AUC	0.722
Combined	MSDNN	1	AUC	0.9312
ECG Only	MSDNN	1	AUC	0.9407
PPG Only	MSDNN	1	AUC	0.8311
Combined	MSDNN	2	AUC	0.9342
ECG Only	MSDNN	2	AUC	0.9235
PPG Only	MSDNN	2	AUC	0.8299
Combined	MSDNN	3	AUC	0.9204
ECG Only	MSDNN	3	AUC	0.9207
PPG Only	MSDNN	3	AUC	0.8198
Combined	CSFM-Tiny	1	AUC	0.9667
ECG Only	CSFM-Tiny	1	AUC	0.9396
PPG Only	CSFM-Tiny	1	AUC	0.8495
Combined	CSFM-Tiny	2	AUC	0.9594
ECG Only	CSFM-Tiny	2	AUC	0.9429
PPG Only	CSFM-Tiny	2	AUC	0.8551
Combined	CSFM-Tiny	3	AUC	0.9599
ECG Only	CSFM-Tiny	3	AUC	0.9381
PPG Only	CSFM-Tiny	3	AUC	0.8466
Combined	CSFM-Base	1	AUC	0.9665
ECG Only	CSFM-Base	1	AUC	0.9577
PPG Only	CSFM-Base	1	AUC	0.8799
Combined	CSFM-Base	2	AUC	0.9608
ECG Only	CSFM-Base	2	AUC	0.9639
PPG Only	CSFM-Base	2	AUC	0.8721
Combined	CSFM-Base	3	AUC	0.9697
ECG Only	CSFM-Base	3	AUC	0.9583
PPG Only	CSFM-Base	3	AUC	0.8804
Combined	CSFM-Large	1	AUC	0.9576
ECG Only	CSFM-Large	1	AUC	0.9441
PPG Only	CSFM-Large	1	AUC	0.834
Combined	CSFM-Large	2	AUC	0.9567
ECG Only	CSFM-Large	2	AUC	0.9454
PPG Only	CSFM-Large	2	AUC	0.8425
Combined	CSFM-Large	3	AUC	0.9536
ECG Only	CSFM-Large	3	AUC	0.9491
PPG Only	CSFM-Large	3	AUC	0.8481

## Sheet: Fig_3c_ECGQA
Setting	Method	Seed Index	Metric	Value
Full Lead	Fusion Transformer	1	All	0.4154
Full Lead	Fusion Transformer	1	Verify	0.3835
Full Lead	Fusion Transformer	1	Choose	0.4383
Full Lead	Fusion Transformer	1	Query	0.2867
Full Lead	Fusion Transformer	2	All	0.4392
Full Lead	Fusion Transformer	2	Verify	0.4274
Full Lead	Fusion Transformer	2	Choose	0.4754
Full Lead	Fusion Transformer	2	Query	0.3087
Full Lead	CSFM	1	All	0.5642
Full Lead	CSFM	1	Verify	0.6275
Full Lead	CSFM	1	Choose	0.6017
Full Lead	CSFM	1	Query	0.4487
Full Lead	CSFM	2	All	0.5818
Full Lead	CSFM	2	Verify	0.6202
Full Lead	CSFM	2	Choose	0.6365
Full Lead	CSFM	2	Query	0.4406
Full Lead	CSFM	3	All	0.5733
Full Lead	CSFM	3	Verify	0.6152
Full Lead	CSFM	3	Choose	0.642
Full Lead	CSFM	3	Query	0.4234
Lead-II Only	Fusion Transformer	1	All	0.3337
Lead-II Only	Fusion Transformer	1	Verify	0.3634
Lead-II Only	Fusion Transformer	1	Choose	0.3799
Lead-II Only	Fusion Transformer	1	Query	0.2175
Lead-II Only	Fusion Transformer	2	All	0.3607
Lead-II Only	Fusion Transformer	2	Verify	0.426
Lead-II Only	Fusion Transformer	2	Choose	0.4213
Lead-II Only	Fusion Transformer	2	Query	0.2295
Lead-II Only	Fusion Transformer	3	All	0.3545
Lead-II Only	Fusion Transformer	3	Verify	0.3625
Lead-II Only	Fusion Transformer	3	Choose	0.4092
Lead-II Only	Fusion Transformer	3	Query	0.1999
Lead-II Only	CSFM	1	All	0.4524
Lead-II Only	CSFM	1	Verify	0.4253
Lead-II Only	CSFM	1	Choose	0.5131
Lead-II Only	CSFM	1	Query	0.29
Lead-II Only	CSFM	2	All	0.4312
Lead-II Only	CSFM	2	Verify	0.4245
Lead-II Only	CSFM	2	Choose	0.5141
Lead-II Only	CSFM	2	Query	0.3
Lead-II Only	CSFM	3	All	0.457
Lead-II Only	CSFM	3	Verify	0.4459
Lead-II Only	CSFM	3	Choose	0.539
Lead-II Only	CSFM	3	Query	0.3153

## Sheet: Fig_3d_Transfer
Setting	Model	Fraction	Metric	Value
6-Lead	ResNet1d18	100	Macro_F1	0.29
6-Lead	ResNet1d18	50	Macro_F1	0.279
6-Lead	ResNet1d18	10	Macro_F1	0.228
6-Lead	ResNet1d34	100	Macro_F1	0.264
6-Lead	ResNet1d34	50	Macro_F1	0.26
6-Lead	ResNet1d34	10	Macro_F1	0.216
6-Lead	ResNet1d50	100	Macro_F1	0.27
6-Lead	ResNet1d50	50	Macro_F1	0.264
6-Lead	ResNet1d50	10	Macro_F1	0.217
6-Lead	ResNet1d101	100	Macro_F1	0.236
6-Lead	ResNet1d101	50	Macro_F1	0.238
6-Lead	ResNet1d101	10	Macro_F1	0.182
6-Lead	Inception1d	100	Macro_F1	0.27
6-Lead	Inception1d	50	Macro_F1	0.233
6-Lead	Inception1d	10	Macro_F1	0.182
6-Lead	MSDNN	100	Macro_F1	0.262
6-Lead	MSDNN	50	Macro_F1	0.249
6-Lead	MSDNN	10	Macro_F1	0.196
6-Lead	CSFM-Tiny	100	Macro_F1	0.268
6-Lead	CSFM-Tiny	50	Macro_F1	0.258
6-Lead	CSFM-Tiny	10	Macro_F1	0.248
6-Lead	CSFM-Base	100	Macro_F1	0.312
6-Lead	CSFM-Base	50	Macro_F1	0.307
6-Lead	CSFM-Base	10	Macro_F1	0.272
6-Lead	CSFM-Large	100	Macro_F1	0.31
6-Lead	CSFM-Large	50	Macro_F1	0.296
6-Lead	CSFM-Large	10	Macro_F1	0.261
2-Lead	ResNet1d18	100	Macro_F1	0.272
2-Lead	ResNet1d18	50	Macro_F1	0.252
2-Lead	ResNet1d18	10	Macro_F1	0.184
2-Lead	ResNet1d34	100	Macro_F1	0.271
2-Lead	ResNet1d34	50	Macro_F1	0.249
2-Lead	ResNet1d34	10	Macro_F1	0.167
2-Lead	ResNet1d50	100	Macro_F1	0.275
2-Lead	ResNet1d50	50	Macro_F1	0.258
2-Lead	ResNet1d50	10	Macro_F1	0.196
2-Lead	ResNet1d101	100	Macro_F1	0.216
2-Lead	ResNet1d101	50	Macro_F1	0.206
2-Lead	ResNet1d101	10	Macro_F1	0.143
2-Lead	Inception1d	100	Macro_F1	0.253
2-Lead	Inception1d	50	Macro_F1	0.24
2-Lead	Inception1d	10	Macro_F1	0.168
2-Lead	MSDNN	100	Macro_F1	0.259
2-Lead	MSDNN	50	Macro_F1	0.244
2-Lead	MSDNN	10	Macro_F1	0.189
2-Lead	CSFM-Tiny	100	Macro_F1	0.267
2-Lead	CSFM-Tiny	50	Macro_F1	0.261
2-Lead	CSFM-Tiny	10	Macro_F1	0.216
2-Lead	CSFM-Base	100	Macro_F1	0.291
2-Lead	CSFM-Base	50	Macro_F1	0.28
2-Lead	CSFM-Base	10	Macro_F1	0.237
2-Lead	CSFM-Large	100	Macro_F1	0.291
2-Lead	CSFM-Large	50	Macro_F1	0.279
2-Lead	CSFM-Large	10	Macro_F1	0.251
Lead II	ResNet1d18	100	Macro_F1	0.198
Lead II	ResNet1d18	50	Macro_F1	0.175
Lead II	ResNet1d18	10	Macro_F1	0.139
Lead II	ResNet1d34	100	Macro_F1	0.202
Lead II	ResNet1d34	50	Macro_F1	0.189
Lead II	ResNet1d34	10	Macro_F1	0.144
Lead II	ResNet1d50	100	Macro_F1	0.195
Lead II	ResNet1d50	50	Macro_F1	0.185
Lead II	ResNet1d50	10	Macro_F1	0.139
Lead II	ResNet1d101	100	Macro_F1	0.17
Lead II	ResNet1d101	50	Macro_F1	0.151
Lead II	ResNet1d101	10	Macro_F1	0.116
Lead II	Inception1d	100	Macro_F1	0.181
Lead II	Inception1d	50	Macro_F1	0.178
Lead II	Inception1d	10	Macro_F1	0.145
Lead II	MSDNN	100	Macro_F1	0.183
Lead II	MSDNN	50	Macro_F1	0.18
Lead II	MSDNN	10	Macro_F1	0.147
Lead II	CSFM-Tiny	100	Macro_F1	0.206
Lead II	CSFM-Tiny	50	Macro_F1	0.189
Lead II	CSFM-Tiny	10	Macro_F1	0.167
Lead II	CSFM-Base	100	Macro_F1	0.215
Lead II	CSFM-Base	50	Macro_F1	0.183
Lead II	CSFM-Base	10	Macro_F1	0.165
Lead II	CSFM-Large	100	Macro_F1	0.226
Lead II	CSFM-Large	50	Macro_F1	0.209
Lead II	CSFM-Large	10	Macro_F1	0.182
6-Lead	ResNet1d18	Baseline	Baseline_Direct_100_Macro_F1	0.257
6-Lead	ResNet1d34	Baseline	Baseline_Direct_100_Macro_F1	0.259
6-Lead	ResNet1d50	Baseline	Baseline_Direct_100_Macro_F1	0.269
6-Lead	ResNet1d101	Baseline	Baseline_Direct_100_Macro_F1	0.263
6-Lead	Inception1d	Baseline	Baseline_Direct_100_Macro_F1	0.287
6-Lead	MSDNN	Baseline	Baseline_Direct_100_Macro_F1	0.231
6-Lead	CSFM-Tiny	Baseline	Baseline_Direct_100_Macro_F1	0.286
6-Lead	CSFM-Base	Baseline	Baseline_Direct_100_Macro_F1	0.299
6-Lead	CSFM-Large	Baseline	Baseline_Direct_100_Macro_F1	0.306
2-Lead	ResNet1d18	Baseline	Baseline_Direct_100_Macro_F1	0.247
2-Lead	ResNet1d34	Baseline	Baseline_Direct_100_Macro_F1	0.257
2-Lead	ResNet1d50	Baseline	Baseline_Direct_100_Macro_F1	0.261
2-Lead	ResNet1d101	Baseline	Baseline_Direct_100_Macro_F1	0.256
2-Lead	Inception1d	Baseline	Baseline_Direct_100_Macro_F1	0.269
2-Lead	MSDNN	Baseline	Baseline_Direct_100_Macro_F1	0.232
2-Lead	CSFM-Tiny	Baseline	Baseline_Direct_100_Macro_F1	0.266
2-Lead	CSFM-Base	Baseline	Baseline_Direct_100_Macro_F1	0.289
2-Lead	CSFM-Large	Baseline	Baseline_Direct_100_Macro_F1	0.29
Lead II	ResNet1d18	Baseline	Baseline_Direct_100_Macro_F1	0.188
Lead II	ResNet1d34	Baseline	Baseline_Direct_100_Macro_F1	0.178
Lead II	ResNet1d50	Baseline	Baseline_Direct_100_Macro_F1	0.194
Lead II	ResNet1d101	Baseline	Baseline_Direct_100_Macro_F1	0.205
Lead II	Inception1d	Baseline	Baseline_Direct_100_Macro_F1	0.219
Lead II	MSDNN	Baseline	Baseline_Direct_100_Macro_F1	0.175
Lead II	CSFM-Tiny	Baseline	Baseline_Direct_100_Macro_F1	0.21
Lead II	CSFM-Base	Baseline	Baseline_Direct_100_Macro_F1	0.251
Lead II	CSFM-Large	Baseline	Baseline_Direct_100_Macro_F1	0.227
