# Supplementary material for: Cardiac health assessment across scenarios and devices using a multimodal foundation model pretrained on data from 1.7 million individuals
Source: Nat Mach Intell. 2026 Feb 24;8(2):220–33. doi: 10.1038/s42256-026-01180-5 (PMC12932102; doi:10.1038/s42256-026-01180-5)
Supplement: Supplementary file 6 — Source data for reproducing Fig. 4. [file 42256_2026_1180_MOESM6_ESM.xlsx]

## Sheet: Fig_4b_False_Alarm_VTaC
Panel	Tag	Seed Index	Metric	Value
PPG	ppg_f_chronos	1	AUC	0.5889
PPG	ppg_f_chronos	2	AUC	0.603
PPG	ppg_f_chronos	3	AUC	0.6115
PPG	ppg_f_moment	1	AUC	0.6749
PPG	ppg_f_moment	2	AUC	0.6691
PPG	ppg_f_moment	3	AUC	0.657
PPG	ppg_f_normwear	1	AUC	0.7524
PPG	ppg_f_normwear	2	AUC	0.7679
PPG	ppg_f_normwear	3	AUC	0.7634
PPG	ppg_f_domain	1	AUC	0.7677
PPG	ppg_f_domain	2	AUC	0.793
PPG	ppg_f_domain	3	AUC	0.7598
PPG	ppg_f_papagei	1	AUC	0.7709
PPG	ppg_f_papagei	2	AUC	0.7852
PPG	ppg_f_papagei	3	AUC	0.7869
PPG	ppg_f_d6	1	AUC	0.8206
PPG	ppg_f_d6	2	AUC	0.8211
PPG	ppg_f_d6	3	AUC	0.8368
PPG	ppg_f_d12	1	AUC	0.8352
PPG	ppg_f_d12	2	AUC	0.8459
PPG	ppg_f_d12	3	AUC	0.8516
PPG	ppg_f_d24	1	AUC	0.8056
PPG	ppg_f_d24	2	AUC	0.8091
PPG	ppg_f_d24	3	AUC	0.8225
Lead-II ECG	ecg_f_chronos	1	AUC	0.7757
Lead-II ECG	ecg_f_chronos	2	AUC	0.7778
Lead-II ECG	ecg_f_chronos	3	AUC	0.7729
Lead-II ECG	ecg_f_moment	1	AUC	0.8557
Lead-II ECG	ecg_f_moment	2	AUC	0.8615
Lead-II ECG	ecg_f_moment	3	AUC	0.8531
Lead-II ECG	ecg_f_normwear	1	AUC	0.8808
Lead-II ECG	ecg_f_normwear	2	AUC	0.8771
Lead-II ECG	ecg_f_normwear	3	AUC	0.8815
Lead-II ECG	ecg_f_ecgfounder	1	AUC	0.9494
Lead-II ECG	ecg_f_ecgfounder	2	AUC	0.9527
Lead-II ECG	ecg_f_ecgfounder	3	AUC	0.9478
Lead-II ECG	ecg_f_d6	1	AUC	0.8403
Lead-II ECG	ecg_f_d6	2	AUC	0.8291
Lead-II ECG	ecg_f_d6	3	AUC	0.843
Lead-II ECG	ecg_f_d12	1	AUC	0.9005
Lead-II ECG	ecg_f_d12	2	AUC	0.8915
Lead-II ECG	ecg_f_d12	3	AUC	0.886
Lead-II ECG	ecg_f_d24	1	AUC	0.8887
Lead-II ECG	ecg_f_d24	2	AUC	0.8869
Lead-II ECG	ecg_f_d24	3	AUC	0.8882
Lead-II ECG	ecg_domain	1	AUC	0.8364
Lead-II ECG	ecg_domain	2	AUC	0.8214
Lead-II ECG	ecg_domain	3	AUC	0.8344
Combined	domain	1	AUC	0.8729
Combined	domain	2	AUC	0.8712
Combined	domain	3	AUC	0.8801
Combined	moment	1	AUC	0.8106
Combined	moment	2	AUC	0.807
Combined	moment	3	AUC	0.8281
Combined	normwear	1	AUC	0.8792
Combined	normwear	2	AUC	0.867
Combined	normwear	3	AUC	0.877
Combined	d6	1	AUC	0.9097
Combined	d6	2	AUC	0.9044
Combined	d6	3	AUC	0.9121
Combined	d12	1	AUC	0.9425
Combined	d12	2	AUC	0.9371
Combined	d12	3	AUC	0.9422
Combined	d24	1	AUC	0.932
Combined	d24	2	AUC	0.9324
Combined	d24	3	AUC	0.9312

## Sheet: Fig_4c_Age_VitalDB
Modality	Model	Seed Index	Metric	Value
PPG	Domain	1	MAE	9.53
PPG	Domain	2	MAE	9.553
PPG	Domain	3	MAE	9.5371
PPG	Chronos	1	MAE	9.9046
PPG	Chronos	2	MAE	9.9062
PPG	Chronos	3	MAE	9.8753
PPG	Moment	1	MAE	9.9691
PPG	Moment	2	MAE	10.0383
PPG	Moment	3	MAE	10.0504
PPG	NormWear	1	MAE	10.0695
PPG	NormWear	2	MAE	9.9836
PPG	NormWear	3	MAE	9.9951
PPG	PaPaGei	1	MAE	9.9111
PPG	PaPaGei	2	MAE	9.9468
PPG	PaPaGei	3	MAE	9.8534
PPG	CSFM-Tiny	1	MAE	9.233
PPG	CSFM-Tiny	2	MAE	9.2801
PPG	CSFM-Tiny	3	MAE	9.2478
PPG	CSFM-Base	1	MAE	9.3154
PPG	CSFM-Base	2	MAE	9.4575
PPG	CSFM-Base	3	MAE	9.4497
PPG	CSFM-Large	1	MAE	9.3214
PPG	CSFM-Large	2	MAE	9.2918
PPG	CSFM-Large	3	MAE	9.367
Lead-II ECG	Domain	1	MAE	11.0573
Lead-II ECG	Domain	2	MAE	10.9908
Lead-II ECG	Domain	3	MAE	11.0112
Lead-II ECG	Chronos	1	MAE	10.4387
Lead-II ECG	Chronos	2	MAE	10.4459
Lead-II ECG	Chronos	3	MAE	10.495
Lead-II ECG	Moment	1	MAE	10.5236
Lead-II ECG	Moment	2	MAE	10.5668
Lead-II ECG	Moment	3	MAE	10.5492
Lead-II ECG	NormWear	1	MAE	10.6359
Lead-II ECG	NormWear	2	MAE	10.4217
Lead-II ECG	NormWear	3	MAE	10.4329
Lead-II ECG	ECGFounder	1	MAE	10.693
Lead-II ECG	ECGFounder	2	MAE	10.6602
Lead-II ECG	ECGFounder	3	MAE	10.6484
Lead-II ECG	CSFM-Tiny	1	MAE	10.5253
Lead-II ECG	CSFM-Tiny	2	MAE	10.5839
Lead-II ECG	CSFM-Tiny	3	MAE	10.5442
Lead-II ECG	CSFM-Base	1	MAE	10.2943
Lead-II ECG	CSFM-Base	2	MAE	10.4098
Lead-II ECG	CSFM-Base	3	MAE	10.3214
Lead-II ECG	CSFM-Large	1	MAE	10.254
Lead-II ECG	CSFM-Large	2	MAE	10.1253
Lead-II ECG	CSFM-Large	3	MAE	10.2257
Lead-II ECG+PPG	Domain	1	MAE	9.4382
Lead-II ECG+PPG	Domain	2	MAE	9.4501
Lead-II ECG+PPG	Domain	3	MAE	9.4513
Lead-II ECG+PPG	Moment	1	MAE	10.0565
Lead-II ECG+PPG	Moment	2	MAE	10.0042
Lead-II ECG+PPG	Moment	3	MAE	9.987
Lead-II ECG+PPG	NormWear	1	MAE	10.0942
Lead-II ECG+PPG	NormWear	2	MAE	10.1945
Lead-II ECG+PPG	NormWear	3	MAE	10.085
Lead-II ECG+PPG	CSFM-Tiny	1	MAE	9.3645
Lead-II ECG+PPG	CSFM-Tiny	2	MAE	9.2751
Lead-II ECG+PPG	CSFM-Tiny	3	MAE	9.3103
Lead-II ECG+PPG	CSFM-Base	1	MAE	9.1402
Lead-II ECG+PPG	CSFM-Base	2	MAE	9.2082
Lead-II ECG+PPG	CSFM-Base	3	MAE	9.0731
Lead-II ECG+PPG	CSFM-Large	1	MAE	9.2937
Lead-II ECG+PPG	CSFM-Large	2	MAE	9.3438
Lead-II ECG+PPG	CSFM-Large	3	MAE	9.3427

## Sheet: Fig_4d_CVD_CinC17
Dataset	Model	Seed Index	Metric	Value
CinC17	Domain	1	Macro_F1	0.5046
CinC17	Domain	2	Macro_F1	0.4998
CinC17	Domain	3	Macro_F1	0.4844
CinC17	Chronos	1	Macro_F1	0.4177
CinC17	Chronos	2	Macro_F1	0.4018
CinC17	Chronos	3	Macro_F1	0.3943
CinC17	Moment	1	Macro_F1	0.3629
CinC17	Moment	2	Macro_F1	0.3478
CinC17	Moment	3	Macro_F1	0.3395
CinC17	NormWear	1	Macro_F1	0.4201
CinC17	NormWear	2	Macro_F1	0.4213
CinC17	NormWear	3	Macro_F1	0.3692
CinC17	ECGFounder	1	Macro_F1	0.6321
CinC17	ECGFounder	2	Macro_F1	0.6098
CinC17	ECGFounder	3	Macro_F1	0.5833
CinC17	CSFM-Tiny	1	Macro_F1	0.6342
CinC17	CSFM-Tiny	2	Macro_F1	0.6296
CinC17	CSFM-Tiny	3	Macro_F1	0.6264
CinC17	CSFM-Base	1	Macro_F1	0.6919
CinC17	CSFM-Base	2	Macro_F1	0.7141
CinC17	CSFM-Base	3	Macro_F1	0.6578
CinC17	CSFM-Large	1	Macro_F1	0.6404
CinC17	CSFM-Large	2	Macro_F1	0.6211
CinC17	CSFM-Large	3	Macro_F1	0.6245

## Sheet: Fig_4d_CVD_PTB-XL
Dataset	Model	Seed Index	Metric	Value
PTB-XL	Domain	1	Macro_F1	0.2572
PTB-XL	Domain	2	Macro_F1	0.2565
PTB-XL	Domain	3	Macro_F1	0.2579
PTB-XL	ECG-FM	1	Macro_F1	0.265
PTB-XL	ECG-FM	2	Macro_F1	0.2645
PTB-XL	ECG-FM	3	Macro_F1	0.2655
PTB-XL	D-BETA	1	Macro_F1	0.232
PTB-XL	D-BETA	2	Macro_F1	0.237
PTB-XL	D-BETA	3	Macro_F1	0.2245
PTB-XL	MERL	1	Macro_F1	0.2741
PTB-XL	MERL	2	Macro_F1	0.2653
PTB-XL	MERL	3	Macro_F1	0.279
PTB-XL	ECGFounder	1	Macro_F1	0.307
PTB-XL	ECGFounder	2	Macro_F1	0.3078
PTB-XL	ECGFounder	3	Macro_F1	0.3145
PTB-XL	CSFM-Tiny	1	Macro_F1	0.3351
PTB-XL	CSFM-Tiny	2	Macro_F1	0.3348
PTB-XL	CSFM-Tiny	3	Macro_F1	0.3354
PTB-XL	CSFM-Base	1	Macro_F1	0.3604
PTB-XL	CSFM-Base	2	Macro_F1	0.3601
PTB-XL	CSFM-Base	3	Macro_F1	0.3607
PTB-XL	CSFM-Large	1	Macro_F1	0.3279
PTB-XL	CSFM-Large	2	Macro_F1	0.3276
PTB-XL	CSFM-Large	3	Macro_F1	0.3282

## Sheet: Fig_4d_CVD_Simband
Dataset	Model	Seed Index	Metric	Value
SimBand	Domain	1	Macro_F1	0.3064
SimBand	Domain	2	Macro_F1	0.2995
SimBand	Domain	3	Macro_F1	0.3057
SimBand	Chronos	1	Macro_F1	0.3046
SimBand	Chronos	2	Macro_F1	0.2993
SimBand	Chronos	3	Macro_F1	0.3263
SimBand	Moment	1	Macro_F1	0.3269
SimBand	Moment	2	Macro_F1	0.3174
SimBand	Moment	3	Macro_F1	0.3312
SimBand	NormWear	1	Macro_F1	0.3082
SimBand	NormWear	2	Macro_F1	0.3337
SimBand	NormWear	3	Macro_F1	0.3056
SimBand	PaPaGei	1	Macro_F1	0.332
SimBand	PaPaGei	2	Macro_F1	0.3576
SimBand	PaPaGei	3	Macro_F1	0.3263
SimBand	CSFM-Tiny	1	Macro_F1	0.3381
SimBand	CSFM-Tiny	2	Macro_F1	0.2994
SimBand	CSFM-Tiny	3	Macro_F1	0.2735
SimBand	CSFM-Base	1	Macro_F1	0.3031
SimBand	CSFM-Base	2	Macro_F1	0.3102
SimBand	CSFM-Base	3	Macro_F1	0.3236
SimBand	CSFM-Large	1	Macro_F1	0.3735
SimBand	CSFM-Large	2	Macro_F1	0.3635
SimBand	CSFM-Large	3	Macro_F1	0.3416
