# Supplementary material for: Cardiac health assessment across scenarios and devices using a multimodal foundation model pretrained on data from 1.7 million individuals
Source: Nat Mach Intell. 2026 Feb 24;8(2):220–33. doi: 10.1038/s42256-026-01180-5 (PMC12932102; doi:10.1038/s42256-026-01180-5)
Supplement: Supplementary file 7 — Source data for reproducing Fig. 5. [file 42256_2026_1180_MOESM7_ESM.xlsx]

## Sheet: Fig_b
Panel	Model	Metric	Value
Waveform Recon	UNet1d	MAE	0.608
Waveform Recon	UNet1d	RMSE	0.964
Waveform Recon	BiLSTM	MAE	0.607
Waveform Recon	BiLSTM	RMSE	0.953
Waveform Recon	AutoEncoder	MAE	0.585
Waveform Recon	AutoEncoder	RMSE	0.927
Waveform Recon	CSFM-Tiny	MAE	0.532
Waveform Recon	CSFM-Tiny	RMSE	0.863
Waveform Recon	CSFM-Base	MAE	0.524
Waveform Recon	CSFM-Base	RMSE	0.852
Waveform Recon	CSFM-Large	MAE	0.516
Waveform Recon	CSFM-Large	RMSE	0.84
Train-Real → Test-Syn	UNet1d	F1	0.427
Train-Real → Test-Syn	UNet1d	AUC	0.591
Train-Real → Test-Syn	BiLSTM	F1	0.536
Train-Real → Test-Syn	BiLSTM	AUC	0.648
Train-Real → Test-Syn	AutoEncoder	F1	0.442
Train-Real → Test-Syn	AutoEncoder	AUC	0.784
Train-Real → Test-Syn	CSFM-Tiny	F1	0.69
Train-Real → Test-Syn	CSFM-Tiny	AUC	0.812
Train-Real → Test-Syn	CSFM-Base	F1	0.632
Train-Real → Test-Syn	CSFM-Base	AUC	0.815
Train-Real → Test-Syn	CSFM-Large	F1	0.692
Train-Real → Test-Syn	CSFM-Large	AUC	0.82
Train-Syn → Test-Real	UNet1d	F1	0.276
Train-Syn → Test-Real	UNet1d	AUC	0.558
Train-Syn → Test-Real	BiLSTM	F1	0.34
Train-Syn → Test-Real	BiLSTM	AUC	0.622
Train-Syn → Test-Real	AutoEncoder	F1	0.353
Train-Syn → Test-Real	AutoEncoder	AUC	0.6
Train-Syn → Test-Real	CSFM-Tiny	F1	0.365
Train-Syn → Test-Real	CSFM-Tiny	AUC	0.669
Train-Syn → Test-Real	CSFM-Base	F1	0.364
Train-Syn → Test-Real	CSFM-Base	AUC	0.69
Train-Syn → Test-Real	CSFM-Large	F1	0.353
Train-Syn → Test-Real	CSFM-Large	AUC	0.688

## Sheet: Fig_d
Panel	Model	Metric	Value
Waveform Recon	UNet1d	MAE	0.53
Waveform Recon	UNet1d	RMSE	0.907
Waveform Recon	BiLSTM	MAE	0.543
Waveform Recon	BiLSTM	RMSE	0.906
Waveform Recon	AutoEncoder	MAE	0.533
Waveform Recon	AutoEncoder	RMSE	0.904
Waveform Recon	CSFM-Tiny	MAE	0.525
Waveform Recon	CSFM-Tiny	RMSE	0.903
Waveform Recon	CSFM-Base	MAE	0.52
Waveform Recon	CSFM-Base	RMSE	0.904
Waveform Recon	CSFM-Large	MAE	0.51
Waveform Recon	CSFM-Large	RMSE	0.898
Train-Real → Test-Syn	UNet1d	F1	0.12
Train-Real → Test-Syn	UNet1d	AUC	0.758
Train-Real → Test-Syn	BiLSTM	F1	0.094
Train-Real → Test-Syn	BiLSTM	AUC	0.761
Train-Real → Test-Syn	AutoEncoder	F1	0.107
Train-Real → Test-Syn	AutoEncoder	AUC	0.754
Train-Real → Test-Syn	CSFM-Tiny	F1	0.123
Train-Real → Test-Syn	CSFM-Tiny	AUC	0.785
Train-Real → Test-Syn	CSFM-Base	F1	0.134
Train-Real → Test-Syn	CSFM-Base	AUC	0.793
Train-Real → Test-Syn	CSFM-Large	F1	0.158
Train-Real → Test-Syn	CSFM-Large	AUC	0.789
Train-Syn → Test-Real	UNet1d	F1	0.07
Train-Syn → Test-Real	UNet1d	AUC	0.567
Train-Syn → Test-Real	BiLSTM	F1	0.031
Train-Syn → Test-Real	BiLSTM	AUC	0.514
Train-Syn → Test-Real	AutoEncoder	F1	0.047
Train-Syn → Test-Real	AutoEncoder	AUC	0.565
Train-Syn → Test-Real	CSFM-Tiny	F1	0.101
Train-Syn → Test-Real	CSFM-Tiny	AUC	0.731
Train-Syn → Test-Real	CSFM-Base	F1	0.115
Train-Syn → Test-Real	CSFM-Base	AUC	0.736
Train-Syn → Test-Real	CSFM-Large	F1	0.139
Train-Syn → Test-Real	CSFM-Large	AUC	0.755
